# Supplementary material for: 4-(1H-Pyrrolo­[2,3-b]pyridin-2-yl)pyridine
Source: Acta Crystallogr Sect E Struct Rep Online. 2013 Apr 10;69(Pt 5):o674. doi: 10.1107/S1600536813008672 (PMC3647869; doi:10.1107/S1600536813008672)
Supplement: Supplementary file 1 [file e-69-0o674-sup1.cif]

##############################################################################
#                                                                            #
# This CIF contains the data in a paper accepted for publication in          #
# Acta Crystallographica Section E. It conforms to the requirements of       #
# Notes for Authors for Acta Crystallographica Section E, and has been       #
# peer reviewed under the auspices of the IUCr Commission on Journals.       #
#                                                                            #
# Full details of the Crystallographic Information File format               #
# are given in the paper "The Crystallographic Information File (CIF):       #
# a New Standard Archive File for Crystallography" by S. R. Hall, F. H.      #
# Allen and I. D. Brown [Acta Cryst. (1991), A47, 655-685].                  #
#                                                                            #
# The current version of the core CIF dictionary is obtainable from          #
# ftp://ftp.iucr.org/pub/cif_core.dic.                                       #
#                                                                            #
# Software is freely available for graphical display of the structure(s)     #
# in this CIF. For information consult the CIF software page                 #
# http://www.iucr.org/resources/cif/software.                                #
#                                                                            #
# This file may be used for bona fide research purposes within the           #
# scientific community so long as proper attribution is given to the journal # 
# article from which it was obtained.                                        #
#                                                                            #
##############################################################################
data_global
_audit_creation_method     SHELXL-97
_journal_date_recd_electronic     2013-03-12
_journal_date_accepted     2013-03-29
_journal_name_full     'Acta Crystallographica, Section E'
_journal_year     2013
_journal_volume     69
_journal_issue      5
_journal_page_first     o674
_journal_page_last     o674
_journal_paper_category     QO
_journal_paper_doi     10.1107/S1600536813008672
_journal_coeditor_code     NC2308
_publ_contact_author
;
professor Ping-Hsin Huang
Cardinal Tien College of Healthcare & Management,
Taipei 231, Taiwan, R. O. C.
;
_publ_contact_author_email     pshuang@ctcn.edu.tw
_publ_contact_author_fax     886-2-22192721
_publ_contact_author_phone     886-2-22191131
_publ_section_title
;
4-(1<i>H</i>-Pyrrolo[2,3-<i>b</i>]pyridin-2-yl)pyridine
;
loop_
    _publ_author_name
    _publ_author_address
    'Huang, Ping-Hsin'
;
Cardinal Tien College of Healthcare & Management, Taipei,
Taiwan 231, Republic of China
;
    'Wen, Yuh-Sheng'
;
Institute of Chemistry, Academia Sinica,
Nankang, Taipei, Taiwan, Republic of China
;
    'Shen, Jiun-Yi'
;
Department of Chemistry,
National Taiwan University
Taipei, Taiwan, Republic of China
;
data_I
_audit_creation_method     SHELXL-97
_chemical_name_systematic
;
4-(1<i>H</i>-Pyrrolo[2,3-<i>b</i>]pyridin-2-yl)pyridine
;
_chemical_name_common     ?
_chemical_formula_moiety     'C12 H9 N3'
_chemical_formula_sum     'C12 H9 N3'
_chemical_formula_iupac     'C12 H9 N3'
_chemical_formula_weight     195.22
_chemical_melting_point     ?
_symmetry_cell_setting     triclinic
_symmetry_space_group_name_H-M     'P -1'
_symmetry_space_group_name_Hall     '-P 1'
loop_
    _symmetry_equiv_pos_as_xyz
    'x, y, z'
    '-x, -y, -z'
_cell_length_a     6.5529(5)
_cell_length_b     10.0457(8)
_cell_length_c     14.5282(11)
_cell_angle_alpha     83.372(2)
_cell_angle_beta     86.697(2)
_cell_angle_gamma     87.427(2)
_cell_volume     947.69(13)
_cell_formula_units_Z     4
_cell_measurement_reflns_used     1585
_cell_measurement_theta_min     2.61
_cell_measurement_theta_max     23.28
_cell_measurement_temperature     295(2)
_exptl_crystal_description     plate
_exptl_crystal_colour     colorless
_exptl_crystal_size_max     0.30
_exptl_crystal_size_mid     0.20
_exptl_crystal_size_min     0.05
_exptl_crystal_density_diffrn     1.368
_exptl_crystal_density_meas     1.368
_exptl_crystal_density_method     'not measured'
_exptl_crystal_F_000     408
_exptl_absorpt_coefficient_mu     0.085
_exptl_absorpt_correction_type     multi-scan
_exptl_absorpt_process_details     '(SADABS; Bruker, 2001)'
_exptl_absorpt_correction_T_min     0.9748
_exptl_absorpt_correction_T_max     0.9957
_exptl_special_details
;
;
_diffrn_ambient_temperature     295(2)
_diffrn_radiation_type     MoK\a
_diffrn_radiation_wavelength     0.71073
_diffrn_radiation_source     'fine-focus sealed tube'
_diffrn_radiation_monochromator     graphite
_diffrn_measurement_device_type     'Bruker SMART APEX CCD area-detector'
_diffrn_measurement_method     'omega scans'
_diffrn_detector_area_resol_mean     ?
_diffrn_reflns_number     10193
_diffrn_reflns_av_R_equivalents     0.0338
_diffrn_reflns_av_sigmaI/netI     0.0370
_diffrn_reflns_theta_min     1.41
_diffrn_reflns_theta_max     25.00
_diffrn_reflns_theta_full     25.00
_diffrn_measured_fraction_theta_max     1.000
_diffrn_measured_fraction_theta_full     1.000
_diffrn_reflns_limit_h_min     -7
_diffrn_reflns_limit_h_max     7
_diffrn_reflns_limit_k_min     -11
_diffrn_reflns_limit_k_max     11
_diffrn_reflns_limit_l_min     -17
_diffrn_reflns_limit_l_max     17
_diffrn_standards_number     ?
_diffrn_standards_interval_count     ?
_diffrn_standards_interval_time     ?
_diffrn_standards_decay_%     ?
_refine_special_details
;
Refinement of <i>F</i>^2^ against ALL reflections. The weighted <i>R</i>-factor
<i>wR</i> and goodness of fit <i>S</i> are based on <i>F</i>^2^, conventional
<i>R</i>-factors <i>R</i> are based on <i>F</i>, with <i>F</i> set to zero for
negative <i>F</i>^2^. The threshold expression of <i>F</i>^2^ >
\s(<i>F</i>^2^) is used only for calculating <i>R</i>-factors(gt) <i>etc</i>.
and is not relevant to the choice of reflections for refinement.
<i>R</i>-factors based on <i>F</i>^2^ are statistically about twice as large
as those based on <i>F</i>, and <i>R</i>- factors based on ALL data will be
even larger.
;
_reflns_number_total     3329
_reflns_number_gt     2573
_reflns_threshold_expression     I>2sigma(I)
_refine_ls_structure_factor_coef     Fsqd
_refine_ls_matrix_type     full
_refine_ls_R_factor_all     0.0801
_refine_ls_R_factor_gt     0.0578
_refine_ls_wR_factor_gt     0.1145
_refine_ls_wR_factor_ref     0.1239
_refine_ls_goodness_of_fit_ref     1.139
_refine_ls_restrained_S_all     1.139
_refine_ls_number_reflns     3329
_refine_ls_number_parameters     271
_refine_ls_number_restraints     0
_refine_ls_hydrogen_treatment     constr
_refine_ls_weighting_scheme     calc
_refine_ls_weighting_details
         'calc w=1/[\s^2^(Fo^2^)+(0.0442P)^2^+0.1260P] where P=(Fo^2^+2Fc^2^)/3'
_atom_sites_solution_hydrogens     geom
_atom_sites_solution_primary     direct
_atom_sites_solution_secondary     difmap
_refine_ls_shift/su_max     0.000
_refine_ls_shift/su_mean     0.000
_refine_diff_density_max     0.141
_refine_diff_density_min     -0.169
_refine_ls_extinction_method     none
_refine_ls_extinction_coef     ?
loop_
    _atom_type_symbol
    _atom_type_description
    _atom_type_scat_dispersion_real
    _atom_type_scat_dispersion_imag
    _atom_type_scat_source
    'N' 'N' 0.0061 0.0033
                         'International Tables Vol C Tables 4.2.6.8 and 6.1.1.4'
    'C' 'C' 0.0033 0.0016
                         'International Tables Vol C Tables 4.2.6.8 and 6.1.1.4'
    'H' 'H' 0.0000 0.0000
                         'International Tables Vol C Tables 4.2.6.8 and 6.1.1.4'
_computing_data_collection     'SMART (Bruker, 2001)'
_computing_cell_refinement     'SAINT (Bruker, 2001)'
_computing_data_reduction     'SAINT (Bruker, 2001)'
_computing_structure_solution     'SHELXS97 (Sheldrick, 2008)'
_computing_structure_refinement     'SHELXL97 (Sheldrick, 2008)'
_computing_molecular_graphics     'ORTEP-3 for Windows (Farrugia, 2012)'
_computing_publication_material     'WinGX (Farrugia, 2012)'
loop_
    _atom_site_type_symbol
    _atom_site_label
    _atom_site_fract_x
    _atom_site_fract_y
    _atom_site_fract_z
    _atom_site_U_iso_or_equiv
    _atom_site_adp_type
    _atom_site_calc_flag
    _atom_site_refinement_flags
    _atom_site_occupancy
    _atom_site_symmetry_multiplicity
    _atom_site_disorder_assembly
    _atom_site_disorder_group
    N N1 0.2449(3) 0.99700(17) 0.92427(12) 0.0443(5) Uani d . 1 1 . .
    H H1 0.1787 1.0568 0.9532 0.053 Uiso calc R 1 1 . .
    N N2 -0.0037(3) 0.82637(19) 0.94609(13) 0.0523(5) Uani d . 1 1 . .
    N N3 0.7664(4) 1.3698(2) 0.86462(16) 0.0704(6) Uani d . 1 1 . .
    N N4 0.7252(3) 0.97632(17) 0.57580(12) 0.0452(5) Uani d . 1 1 . .
    H H4A 0.6651 1.0437 0.5450 0.054 Uiso calc R 1 1 . .
    N N5 0.4869(3) 0.80868(19) 0.55706(13) 0.0524(5) Uani d . 1 1 . .
    N N6 1.2240(4) 1.3404(2) 0.62691(16) 0.0710(6) Uani d . 1 1 . .
    C C1 0.4379(3) 1.0098(2) 0.88094(14) 0.0423(5) Uani d . 1 1 . .
    C C2 0.4911(3) 0.8951(2) 0.84219(15) 0.0493(6) Uani d . 1 1 . .
    H H2 0.6131 0.8780 0.8089 0.059 Uiso calc R 1 1 . .
    C C3 0.3285(3) 0.8067(2) 0.86152(15) 0.0435(5) Uani d . 1 1 . .
    C C4 0.2881(4) 0.6784(2) 0.84216(16) 0.0548(6) Uani d . 1 1 . .
    H H4 0.3826 0.6290 0.8083 0.066 Uiso calc R 1 1 . .
    C C5 0.1035(4) 0.6273(2) 0.87473(17) 0.0576(7) Uani d . 1 1 . .
    H H5 0.0713 0.5418 0.8630 0.069 Uiso calc R 1 1 . .
    C C6 -0.0344(4) 0.7025(2) 0.92484(17) 0.0589(7) Uani d . 1 1 . .
    H H6 -0.1580 0.6644 0.9454 0.071 Uiso calc R 1 1 . .
    C C7 0.1773(3) 0.8734(2) 0.91330(14) 0.0416(5) Uani d . 1 1 . .
    C C8 0.5755(5) 1.3615(3) 0.90108(19) 0.0712(8) Uani d . 1 1 . .
    H H8 0.5140 1.4376 0.9232 0.085 Uiso calc R 1 1 . .
    C C9 0.4636(4) 1.2481(2) 0.90816(18) 0.0603(7) Uani d . 1 1 . .
    H H9 0.3301 1.2493 0.9337 0.072 Uiso calc R 1 1 . .
    C C10 0.5497(3) 1.1326(2) 0.87731(14) 0.0445(5) Uani d . 1 1 . .
    C C11 0.7495(4) 1.1396(2) 0.84044(16) 0.0561(6) Uani d . 1 1 . .
    H H11 0.8162 1.0644 0.8193 0.067 Uiso calc R 1 1 . .
    C C12 0.8479(4) 1.2578(3) 0.83527(18) 0.0678(7) Uani d . 1 1 . .
    H H12 0.9811 1.2597 0.8094 0.081 Uiso calc R 1 1 . .
    C C13 0.9063(3) 0.9796(2) 0.61960(14) 0.0424(5) Uani d . 1 1 . .
    C C14 0.9524(3) 0.8542(2) 0.66219(15) 0.0485(6) Uani d . 1 1 . .
    H H14 1.0656 0.8293 0.6969 0.058 Uiso calc R 1 1 . .
    C C15 0.7970(3) 0.7688(2) 0.64396(14) 0.0436(5) Uani d . 1 1 . .
    C C16 0.7536(4) 0.6348(2) 0.66723(16) 0.0554(6) Uani d . 1 1 . .
    H H16 0.8395 0.5771 0.7035 0.066 Uiso calc R 1 1 . .
    C C17 0.5792(4) 0.5904(2) 0.63473(17) 0.0573(6) Uani d . 1 1 . .
    H H17 0.5454 0.5012 0.6486 0.069 Uiso calc R 1 1 . .
    C C18 0.4535(4) 0.6788(2) 0.58133(17) 0.0557(6) Uani d . 1 1 . .
    H H18 0.3366 0.6450 0.5607 0.067 Uiso calc R 1 1 . .
    C C19 0.6574(3) 0.8490(2) 0.58945(14) 0.0415(5) Uani d . 1 1 . .
    C C20 1.0412(5) 1.3402(3) 0.59264(18) 0.0692(8) Uani d . 1 1 . .
    H H20 0.9818 1.4225 0.5701 0.083 Uiso calc R 1 1 . .
    C C21 0.9327(4) 1.2275(2) 0.58795(16) 0.0566(6) Uani d . 1 1 . .
    H H21 0.8044 1.2350 0.5631 0.068 Uiso calc R 1 1 . .
    C C22 1.0152(3) 1.1027(2) 0.62031(14) 0.0444(5) Uani d . 1 1 . .
    C C23 1.2075(4) 1.1013(2) 0.65608(17) 0.0559(6) Uani d . 1 1 . .
    H H23 1.2712 1.0205 0.6787 0.067 Uiso calc R 1 1 . .
    C C24 1.3034(4) 1.2199(3) 0.65792(18) 0.0672(7) Uani d . 1 1 . .
    H H24 1.4319 1.2159 0.6824 0.081 Uiso calc R 1 1 . .
loop_
    _atom_site_aniso_label
    _atom_site_aniso_U_11
    _atom_site_aniso_U_22
    _atom_site_aniso_U_33
    _atom_site_aniso_U_12
    _atom_site_aniso_U_13
    _atom_site_aniso_U_23
    N1 0.0419(10) 0.0413(11) 0.0508(11) -0.0013(8) 0.0011(9) -0.0113(8)
    N2 0.0454(11) 0.0507(12) 0.0623(13) -0.0102(9) 0.0003(9) -0.0112(9)
    N3 0.0765(16) 0.0626(16) 0.0714(15) -0.0247(13) -0.0063(12) 0.0053(12)
    N4 0.0435(11) 0.0392(11) 0.0524(11) -0.0022(8) -0.0088(9) -0.0003(8)
    N5 0.0511(12) 0.0480(12) 0.0583(12) -0.0112(9) -0.0108(9) 0.0003(9)
    N6 0.0781(17) 0.0669(16) 0.0707(15) -0.0277(13) 0.0007(13) -0.0125(12)
    C1 0.0354(12) 0.0475(14) 0.0435(13) -0.0009(10) -0.0020(10) -0.0034(10)
    C2 0.0432(13) 0.0539(15) 0.0498(14) 0.0005(11) 0.0038(11) -0.0054(11)
    C3 0.0457(13) 0.0409(13) 0.0441(13) 0.0020(10) -0.0037(10) -0.0057(10)
    C4 0.0627(16) 0.0474(15) 0.0542(15) 0.0029(12) 0.0004(12) -0.0089(11)
    C5 0.0703(17) 0.0414(14) 0.0629(16) -0.0094(12) -0.0066(13) -0.0096(11)
    C6 0.0570(15) 0.0540(16) 0.0674(17) -0.0163(12) -0.0014(13) -0.0095(13)
    C7 0.0408(12) 0.0412(13) 0.0439(13) -0.0038(10) -0.0064(10) -0.0062(10)
    C8 0.080(2) 0.0510(17) 0.083(2) -0.0045(14) -0.0019(16) -0.0076(14)
    C9 0.0568(15) 0.0499(16) 0.0747(18) -0.0087(12) 0.0038(13) -0.0109(13)
    C10 0.0477(13) 0.0461(14) 0.0394(12) -0.0052(10) -0.0064(10) 0.0002(10)
    C11 0.0500(14) 0.0573(16) 0.0607(16) -0.0104(12) 0.0045(12) -0.0049(12)
    C12 0.0593(17) 0.076(2) 0.0665(18) -0.0216(15) 0.0066(13) 0.0018(15)
    C13 0.0394(12) 0.0457(14) 0.0423(12) -0.0011(10) -0.0029(10) -0.0059(10)
    C14 0.0448(13) 0.0499(15) 0.0509(14) 0.0019(11) -0.0111(11) -0.0034(11)
    C15 0.0465(13) 0.0395(13) 0.0439(13) 0.0006(10) -0.0027(10) -0.0016(10)
    C16 0.0632(16) 0.0461(15) 0.0559(15) 0.0016(12) -0.0070(12) -0.0009(11)
    C17 0.0707(17) 0.0407(14) 0.0604(16) -0.0123(12) -0.0045(13) -0.0010(11)
    C18 0.0556(15) 0.0524(16) 0.0595(15) -0.0157(12) -0.0078(12) -0.0004(12)
    C19 0.0431(12) 0.0385(13) 0.0429(12) -0.0062(10) -0.0006(10) -0.0040(9)
    C20 0.087(2) 0.0538(17) 0.0668(18) -0.0156(15) -0.0081(16) 0.0007(13)
    C21 0.0595(15) 0.0505(15) 0.0601(16) -0.0079(12) -0.0115(12) -0.0013(12)
    C22 0.0440(13) 0.0497(14) 0.0403(13) -0.0053(10) 0.0007(10) -0.0083(10)
    C23 0.0494(14) 0.0582(16) 0.0618(16) -0.0072(12) -0.0079(12) -0.0093(12)
    C24 0.0570(16) 0.082(2) 0.0658(18) -0.0206(15) -0.0063(13) -0.0156(15)
_geom_special_details
;
All e.s.d.'s (except the e.s.d. in the dihedral angle between two l.s. planes)
are estimated using the full covariance matrix. The cell e.s.d.'s are taken
into account individually in the estimation of e.s.d.'s in distances, angles
and torsion angles; correlations between e.s.d.'s in cell parameters are only
used when they are defined by crystal symmetry. An approximate (isotropic)
treatment of cell e.s.d.'s is used for estimating e.s.d.'s involving l.s.
planes.
;
loop_
    _geom_bond_atom_site_label_1
    _geom_bond_atom_site_label_2
    _geom_bond_site_symmetry_2
    _geom_bond_distance
    _geom_bond_publ_flag
    N1 C7 . 1.366(2) ?
    N1 C1 . 1.384(2) ?
    N1 H1 . 0.8600 ?
    N2 C7 . 1.338(3) ?
    N2 C6 . 1.343(3) ?
    N3 C12 . 1.329(3) ?
    N3 C8 . 1.332(3) ?
    N4 C19 . 1.362(3) ?
    N4 C13 . 1.382(2) ?
    N4 H4A . 0.8600 ?
    N5 C19 . 1.334(3) ?
    N5 C18 . 1.336(3) ?
    N6 C20 . 1.324(3) ?
    N6 C24 . 1.336(3) ?
    C1 C2 . 1.362(3) ?
    C1 C10 . 1.457(3) ?
    C2 C3 . 1.413(3) ?
    C2 H2 . 0.9300 ?
    C3 C4 . 1.390(3) ?
    C3 C7 . 1.403(3) ?
    C4 C5 . 1.373(3) ?
    C4 H4 . 0.9300 ?
    C5 C6 . 1.381(3) ?
    C5 H5 . 0.9300 ?
    C6 H6 . 0.9300 ?
    C8 C9 . 1.373(3) ?
    C8 H8 . 0.9300 ?
    C9 C10 . 1.378(3) ?
    C9 H9 . 0.9300 ?
    C10 C11 . 1.387(3) ?
    C11 C12 . 1.368(3) ?
    C11 H11 . 0.9300 ?
    C12 H12 . 0.9300 ?
    C13 C14 . 1.367(3) ?
    C13 C22 . 1.457(3) ?
    C14 C15 . 1.416(3) ?
    C14 H14 . 0.9300 ?
    C15 C16 . 1.388(3) ?
    C15 C19 . 1.408(3) ?
    C16 C17 . 1.373(3) ?
    C16 H16 . 0.9300 ?
    C17 C18 . 1.384(3) ?
    C17 H17 . 0.9300 ?
    C18 H18 . 0.9300 ?
    C20 C21 . 1.374(3) ?
    C20 H20 . 0.9300 ?
    C21 C22 . 1.384(3) ?
    C21 H21 . 0.9300 ?
    C22 C23 . 1.390(3) ?
    C23 C24 . 1.375(3) ?
    C23 H23 . 0.9300 ?
    C24 H24 . 0.9300 ?
loop_
    _geom_angle_atom_site_label_1
    _geom_angle_atom_site_label_2
    _geom_angle_atom_site_label_3
    _geom_angle_site_symmetry_1
    _geom_angle_site_symmetry_3
    _geom_angle
    _geom_angle_publ_flag
    C7 N1 C1 . . 108.49(17) ?
    C7 N1 H1 . . 125.8 ?
    C1 N1 H1 . . 125.8 ?
    C7 N2 C6 . . 113.4(2) ?
    C12 N3 C8 . . 115.3(2) ?
    C19 N4 C13 . . 108.82(17) ?
    C19 N4 H4A . . 125.6 ?
    C13 N4 H4A . . 125.6 ?
    C19 N5 C18 . . 113.62(19) ?
    C20 N6 C24 . . 115.3(2) ?
    C2 C1 N1 . . 108.75(19) ?
    C2 C1 C10 . . 129.1(2) ?
    N1 C1 C10 . . 122.06(19) ?
    C1 C2 C3 . . 108.01(19) ?
    C1 C2 H2 . . 126.0 ?
    C3 C2 H2 . . 126.0 ?
    C4 C3 C7 . . 117.2(2) ?
    C4 C3 C2 . . 136.3(2) ?
    C7 C3 C2 . . 106.46(19) ?
    C5 C4 C3 . . 117.6(2) ?
    C5 C4 H4 . . 121.2 ?
    C3 C4 H4 . . 121.2 ?
    C4 C5 C6 . . 120.1(2) ?
    C4 C5 H5 . . 119.9 ?
    C6 C5 H5 . . 119.9 ?
    N2 C6 C5 . . 125.0(2) ?
    N2 C6 H6 . . 117.5 ?
    C5 C6 H6 . . 117.5 ?
    N2 C7 N1 . . 125.10(19) ?
    N2 C7 C3 . . 126.6(2) ?
    N1 C7 C3 . . 108.29(18) ?
    N3 C8 C9 . . 124.4(3) ?
    N3 C8 H8 . . 117.8 ?
    C9 C8 H8 . . 117.8 ?
    C8 C9 C10 . . 119.7(2) ?
    C8 C9 H9 . . 120.1 ?
    C10 C9 H9 . . 120.1 ?
    C9 C10 C11 . . 116.3(2) ?
    C9 C10 C1 . . 122.5(2) ?
    C11 C10 C1 . . 121.1(2) ?
    C12 C11 C10 . . 119.7(2) ?
    C12 C11 H11 . . 120.1 ?
    C10 C11 H11 . . 120.1 ?
    N3 C12 C11 . . 124.5(3) ?
    N3 C12 H12 . . 117.7 ?
    C11 C12 H12 . . 117.7 ?
    C14 C13 N4 . . 108.76(19) ?
    C14 C13 C22 . . 128.8(2) ?
    N4 C13 C22 . . 122.39(19) ?
    C13 C14 C15 . . 107.79(19) ?
    C13 C14 H14 . . 126.1 ?
    C15 C14 H14 . . 126.1 ?
    C16 C15 C19 . . 117.3(2) ?
    C16 C15 C14 . . 136.3(2) ?
    C19 C15 C14 . . 106.40(18) ?
    C17 C16 C15 . . 117.6(2) ?
    C17 C16 H16 . . 121.2 ?
    C15 C16 H16 . . 121.2 ?
    C16 C17 C18 . . 119.9(2) ?
    C16 C17 H17 . . 120.0 ?
    C18 C17 H17 . . 120.0 ?
    N5 C18 C17 . . 125.2(2) ?
    N5 C18 H18 . . 117.4 ?
    C17 C18 H18 . . 117.4 ?
    N5 C19 N4 . . 125.41(19) ?
    N5 C19 C15 . . 126.4(2) ?
    N4 C19 C15 . . 108.23(18) ?
    N6 C20 C21 . . 124.8(3) ?
    N6 C20 H20 . . 117.6 ?
    C21 C20 H20 . . 117.6 ?
    C20 C21 C22 . . 119.7(2) ?
    C20 C21 H21 . . 120.2 ?
    C22 C21 H21 . . 120.2 ?
    C21 C22 C23 . . 116.1(2) ?
    C21 C22 C13 . . 122.5(2) ?
    C23 C22 C13 . . 121.3(2) ?
    C24 C23 C22 . . 119.7(2) ?
    C24 C23 H23 . . 120.1 ?
    C22 C23 H23 . . 120.1 ?
    N6 C24 C23 . . 124.3(2) ?
    N6 C24 H24 . . 117.8 ?
    C23 C24 H24 . . 117.8 ?
loop_
    _geom_torsion_atom_site_label_1
    _geom_torsion_atom_site_label_2
    _geom_torsion_atom_site_label_3
    _geom_torsion_atom_site_label_4
    _geom_torsion_site_symmetry_1
    _geom_torsion_site_symmetry_2
    _geom_torsion_site_symmetry_3
    _geom_torsion_site_symmetry_4
    _geom_torsion
    _geom_torsion_publ_flag
    C7 N1 C1 C2 . . . . 0.5(2) ?
    C7 N1 C1 C10 . . . . 177.80(18) ?
    N1 C1 C2 C3 . . . . -0.2(2) ?
    C10 C1 C2 C3 . . . . -177.3(2) ?
    C1 C2 C3 C4 . . . . 179.9(2) ?
    C1 C2 C3 C7 . . . . -0.1(2) ?
    C7 C3 C4 C5 . . . . 0.3(3) ?
    C2 C3 C4 C5 . . . . -179.7(2) ?
    C3 C4 C5 C6 . . . . 0.0(4) ?
    C7 N2 C6 C5 . . . . 0.4(3) ?
    C4 C5 C6 N2 . . . . -0.3(4) ?
    C6 N2 C7 N1 . . . . 179.2(2) ?
    C6 N2 C7 C3 . . . . -0.1(3) ?
    C1 N1 C7 N2 . . . . -179.9(2) ?
    C1 N1 C7 C3 . . . . -0.5(2) ?
    C4 C3 C7 N2 . . . . -0.2(3) ?
    C2 C3 C7 N2 . . . . 179.8(2) ?
    C4 C3 C7 N1 . . . . -179.60(18) ?
    C2 C3 C7 N1 . . . . 0.4(2) ?
    C12 N3 C8 C9 . . . . -0.9(4) ?
    N3 C8 C9 C10 . . . . 0.8(4) ?
    C8 C9 C10 C11 . . . . 0.2(4) ?
    C8 C9 C10 C1 . . . . -178.6(2) ?
    C2 C1 C10 C9 . . . . 170.0(2) ?
    N1 C1 C10 C9 . . . . -6.7(3) ?
    C2 C1 C10 C11 . . . . -8.7(4) ?
    N1 C1 C10 C11 . . . . 174.5(2) ?
    C9 C10 C11 C12 . . . . -0.9(3) ?
    C1 C10 C11 C12 . . . . 177.9(2) ?
    C8 N3 C12 C11 . . . . 0.0(4) ?
    C10 C11 C12 N3 . . . . 0.9(4) ?
    C19 N4 C13 C14 . . . . -0.7(2) ?
    C19 N4 C13 C22 . . . . -178.17(19) ?
    N4 C13 C14 C15 . . . . 0.6(2) ?
    C22 C13 C14 C15 . . . . 177.8(2) ?
    C13 C14 C15 C16 . . . . -179.2(3) ?
    C13 C14 C15 C19 . . . . -0.3(2) ?
    C19 C15 C16 C17 . . . . 0.5(3) ?
    C14 C15 C16 C17 . . . . 179.3(2) ?
    C15 C16 C17 C18 . . . . -0.4(4) ?
    C19 N5 C18 C17 . . . . 0.0(3) ?
    C16 C17 C18 N5 . . . . 0.1(4) ?
    C18 N5 C19 N4 . . . . -179.1(2) ?
    C18 N5 C19 C15 . . . . 0.2(3) ?
    C13 N4 C19 N5 . . . . 180.0(2) ?
    C13 N4 C19 C15 . . . . 0.6(2) ?
    C16 C15 C19 N5 . . . . -0.5(3) ?
    C14 C15 C19 N5 . . . . -179.6(2) ?
    C16 C15 C19 N4 . . . . 178.96(19) ?
    C14 C15 C19 N4 . . . . -0.2(2) ?
    C24 N6 C20 C21 . . . . 0.4(4) ?
    N6 C20 C21 C22 . . . . -0.3(4) ?
    C20 C21 C22 C23 . . . . -0.1(3) ?
    C20 C21 C22 C13 . . . . 178.4(2) ?
    C14 C13 C22 C21 . . . . -168.3(2) ?
    N4 C13 C22 C21 . . . . 8.6(3) ?
    C14 C13 C22 C23 . . . . 10.1(3) ?
    N4 C13 C22 C23 . . . . -173.0(2) ?
    C21 C22 C23 C24 . . . . 0.2(3) ?
    C13 C22 C23 C24 . . . . -178.2(2) ?
    C20 N6 C24 C23 . . . . -0.2(4) ?
    C22 C23 C24 N6 . . . . -0.1(4) ?
loop_
    _geom_hbond_atom_site_label_D
    _geom_hbond_atom_site_label_H
    _geom_hbond_atom_site_label_A
    _geom_hbond_site_symmetry_A
    _geom_hbond_distance_DH
    _geom_hbond_distance_HA
    _geom_hbond_distance_DA
    _geom_hbond_angle_DHA
    N1 H1 N2 2_577 0.86 2.22 3.061(3) 167.0
    N4 H4A N5 2_676 0.86 2.22 3.066(3) 168.6
