# Supplementary material for: 4-(1H-Pyrrolo­[2,3-b]pyridin-2-yl)pyridine
Source: Acta Crystallogr Sect E Struct Rep Online. 2013 Apr 10;69(Pt 5):o674. doi: 10.1107/S1600536813008672 (PMC3647869; doi:10.1107/S1600536813008672)
Supplement: Supplementary file 2 [file e-69-0o674-Isup2.hkl]

# 
# h,k,l, Fc-squared, Fo-squared, sigma(Fo-squared) and status flag 
# 
data_I
_shelx_title ' ic13770' 
_shelx_refln_list_code          4 
_shelx_F_calc_maximum      168.97 
_exptl_crystal_F_000       408.00 
_reflns_d_resolution_high  0.8409 
 
loop_ 
 _symmetry_equiv_pos_as_xyz 
 'x, y, z' 
 '-x, -y, -z' 
 
_cell_length_a     6.5529 
_cell_length_b    10.0457 
_cell_length_c    14.5282 
_cell_angle_alpha  83.372 
_cell_angle_beta   86.697 
_cell_angle_gamma  87.427 
 
_shelx_F_squared_multiplier     1.000 
 
loop_ 
 _refln_index_h 
 _refln_index_k 
 _refln_index_l 
 _refln_F_squared_calc 
 _refln_F_squared_meas 
 _refln_F_squared_sigma 
 _refln_observed_status 
   1   0   0        0.16        0.17      0.36 o 
   2   0   0       34.88       34.95      1.63 o 
   3   0   0       38.79       42.11      2.12 o 
   4   0   0     1251.58     1372.54     13.33 o 
   5   0   0        1.28        2.51      1.56 o 
   6   0   0        1.31       -0.26      1.56 o 
   7   0   0        0.00        1.70      1.64 o 
  -7   1   0        0.31        4.41      1.66 o 
  -6   1   0      128.50      133.76      8.27 o 
  -5   1   0        0.58        2.38      1.15 o 
  -4   1   0      317.96      319.66      7.56 o 
  -3   1   0       42.10       46.65      2.39 o 
  -2   1   0        1.69        0.31      0.75 o 
  -1   1   0        0.55        1.06      0.55 o 
   0   1   0     3896.26     3750.88     23.32 o 
   1   1   0       21.19       19.02      0.86 o 
   2   1   0        9.75       11.66      0.95 o 
   3   1   0       95.34      107.58      2.68 o 
   4   1   0       25.52       31.51      1.78 o 
   5   1   0       33.57       39.26      4.05 o 
   6   1   0       43.68       46.82      4.60 o 
   7   1   0        3.59        4.99      1.96 o 
  -7   2   0        3.03        4.32      2.48 o 
  -6   2   0       61.90       69.64      5.38 o 
  -5   2   0        3.20        5.84      1.79 o 
  -4   2   0       33.26       37.82      2.80 o 
  -3   2   0        3.00        2.59      0.95 o 
  -2   2   0      339.92      298.31      4.77 o 
  -1   2   0        2.71        2.11      0.74 o 
   0   2   0     2974.12     2898.04     19.91 o 
   1   2   0      222.43      208.55      3.23 o 
   2   2   0      133.60      140.03      2.70 o 
   3   2   0       94.66      100.69      4.02 o 
   4   2   0      173.28      180.23      6.07 o 
   5   2   0        8.27        5.07      2.51 o 
   6   2   0      115.35      121.05      6.51 o 
   7   2   0        3.77        3.63      1.77 o 
  -7   3   0        6.43       12.41      3.21 o 
  -6   3   0      139.61      137.13      6.22 o 
  -5   3   0        5.33        6.01      1.60 o 
  -4   3   0       83.21       83.85      3.71 o 
  -3   3   0        4.20        3.91      1.12 o 
  -2   3   0      400.53      433.51      6.18 o 
  -1   3   0       33.75       35.11      1.63 o 
   0   3   0      572.92      517.05      7.34 o 
   1   3   0        0.79        1.17      0.78 o 
   2   3   0     1019.69     1120.43     10.04 o 
   3   3   0      141.38      140.57      4.45 o 
   4   3   0        7.96        6.92      2.06 o 
   5   3   0        0.80        2.85      2.51 o 
   6   3   0      304.98      284.73      9.39 o 
   7   3   0       17.88       18.55      3.16 o 
  -7   4   0        0.79        1.81      2.14 o 
  -6   4   0        3.02        6.62      1.56 o 
  -5   4   0       14.08       19.96      2.86 o 
  -4   4   0        0.02       -0.02      0.96 o 
  -3   4   0        4.73        4.15      1.15 o 
  -2   4   0       62.14       66.01      2.71 o 
  -1   4   0       12.69       15.59      1.57 o 
   0   4   0      836.86      848.62     10.92 o 
   1   4   0       53.63       56.54      2.17 o 
   2   4   0      400.83      435.54      6.42 o 
   3   4   0        2.86        2.83      0.98 o 
   4   4   0      141.23      128.10      5.58 o 
   5   4   0      187.68      179.06      7.60 o 
   6   4   0       31.61       32.47      4.01 o 
   7   4   0        5.95        7.05      2.16 o 
  -6   5   0      141.33      144.39      7.18 o 
  -5   5   0        0.00        2.37      1.33 o 
  -4   5   0      131.99      136.30      5.78 o 
  -3   5   0       11.00       13.85      1.82 o 
  -2   5   0      318.10      334.53      5.90 o 
  -1   5   0       37.15       38.24      1.82 o 
   0   5   0      489.41      504.26      9.16 o 
   1   5   0      531.77      587.65      8.17 o 
   2   5   0       15.70       16.01      1.84 o 
   3   5   0       18.93       25.15      2.66 o 
   4   5   0       89.16       94.77      5.41 o 
   5   5   0      148.45      142.26      6.49 o 
   6   5   0        5.96        8.98      2.39 o 
   7   5   0        0.45        3.76      2.03 o 
  -6   6   0       56.21       48.92      4.93 o 
  -5   6   0        0.10        2.42      1.33 o 
  -4   6   0        3.24        2.64      1.32 o 
  -3   6   0        1.35        2.30      1.31 o 
  -2   6   0       23.58       29.44      2.17 o 
  -1   6   0       38.79       35.07      3.51 o 
   0   6   0      621.84      664.73     11.61 o 
   1   6   0       48.50       56.81      3.30 o 
   2   6   0        4.02        5.57      1.29 o 
   3   6   0      386.71      380.87      7.24 o 
   4   6   0      283.03      278.86      8.60 o 
   5   6   0       15.62       15.59      2.84 o 
   6   6   0        4.97        7.55      2.17 o 
  -6   7   0        4.04        7.86      7.45 o 
  -5   7   0        0.44        0.81      1.66 o 
  -4   7   0        8.67       10.57      2.34 o 
  -3   7   0       29.21       35.13      3.94 o 
  -2   7   0      156.27      149.04     11.53 o 
  -1   7   0        1.23        2.63      1.63 o 
   0   7   0        3.55        4.97      2.05 o 
   1   7   0       13.68       13.64      3.44 o 
   2   7   0       56.15       60.42      2.95 o 
   3   7   0        0.73        3.15      1.49 o 
   4   7   0       26.04       22.31      3.27 o 
   5   7   0        5.92        9.55      2.45 o 
   6   7   0        4.22        4.97      2.08 o 
  -5   8   0        9.42       11.49      3.36 o 
  -4   8   0       42.17       45.34      5.31 o 
  -3   8   0        0.17        3.22      1.74 o 
  -2   8   0      100.14       99.93      6.56 o 
  -1   8   0        5.70        5.46      2.16 o 
   0   8   0      308.77      304.60      9.14 o 
   1   8   0        0.45        2.39      1.88 o 
   2   8   0        3.34        6.78      2.58 o 
   3   8   0      397.28      357.78     13.54 o 
   4   8   0       16.50       14.66      4.47 o 
   5   8   0        0.50        2.37      3.69 o 
  -4   9   0       77.91       64.47     11.81 o 
  -3   9   0       35.30       38.30      4.43 o 
  -2   9   0       35.84       38.44      4.43 o 
  -1   9   0        1.10        4.22      1.95 o 
   0   9   0      142.53      146.45      6.84 o 
   1   9   0       10.46       10.10      2.38 o 
   2   9   0        2.54        2.05      3.50 o 
   3   9   0        6.99        4.25      3.21 o 
   4   9   0        0.15        0.12      5.53 o 
   5   9   0        0.02        4.18      2.75 o 
  -3  10   0        2.21       11.95      2.44 o 
  -2  10   0        5.92        4.25      1.91 o 
  -1  10   0        0.41        2.10      2.26 o 
   0  10   0        0.75        0.11      1.82 o 
   1  10   0       39.27       43.05      4.74 o 
   2  10   0        4.07        2.60      1.88 o 
   3  10   0        0.30        5.29      2.67 o 
   4  10   0        1.39        4.84      2.77 o 
  -2  11   0        1.58        4.72      2.19 o 
  -1  11   0        0.09        3.14      2.06 o 
   0  11   0        0.10        4.71      2.11 o 
   1  11   0        4.75        5.30      1.97 o 
   2  11   0        0.17        4.49      2.32 o 
   3  11   0        0.02        2.50      3.03 o 
  -3 -11   1       13.09       23.35      4.93 o 
  -2 -11   1        2.44        0.57      2.35 o 
  -1 -11   1        0.10        2.76      1.95 o 
   0 -11   1       55.41       57.00      7.88 o 
   1 -11   1        0.00       -1.47      1.57 o 
   2 -11   1        0.13        1.22      1.78 o 
  -4 -10   1        0.11        1.10      2.69 o 
  -3 -10   1        1.42        1.23      2.75 o 
  -2 -10   1       17.93       18.41      2.85 o 
  -1 -10   1        0.04        0.57      1.60 o 
   0 -10   1        2.92        3.61      3.14 o 
   1 -10   1       14.99       17.65      3.23 o 
   2 -10   1       49.10       42.07      4.83 o 
   3 -10   1        7.93       14.77      2.56 o 
  -5  -9   1        2.98        7.30      3.95 o 
  -4  -9   1        9.71       15.80      4.08 o 
  -3  -9   1        0.58        3.19      2.83 o 
  -2  -9   1        0.18        2.84      2.51 o 
  -1  -9   1        1.01        2.31      2.59 o 
   0  -9   1       63.48       72.34      5.90 o 
   1  -9   1        7.78       10.40      2.54 o 
   2  -9   1      126.34      132.10      7.20 o 
   3  -9   1        5.33       11.87      2.38 o 
   4  -9   1        3.06        2.94      1.71 o 
  -5  -8   1        1.98        3.17      2.57 o 
  -4  -8   1       20.90       14.88      8.20 o 
  -3  -8   1       50.30       53.97      6.83 o 
  -2  -8   1        0.42        1.07      2.95 o 
  -1  -8   1        8.16       10.96      2.72 o 
   0  -8   1      243.30      238.51      8.48 o 
   1  -8   1      141.81      120.47      6.06 o 
   2  -8   1       83.37       82.00      5.88 o 
   3  -8   1       23.44       29.05      3.71 o 
   4  -8   1       18.55       17.03      2.94 o 
   5  -8   1        0.02       -0.75      1.96 o 
  -6  -7   1        0.02        2.02      1.80 o 
  -5  -7   1        0.03       -0.28      1.49 o 
  -4  -7   1      672.61      595.50     17.45 o 
  -3  -7   1        1.83        3.39      1.46 o 
  -2  -7   1        7.56        4.27      1.96 o 
  -1  -7   1       81.74       83.85      5.32 o 
   0  -7   1      401.81      386.19     15.15 o 
   1  -7   1        5.75        6.43      2.12 o 
   2  -7   1        6.78        5.67      2.47 o 
   3  -7   1        1.38        3.05      3.05 o 
   4  -7   1       25.40       25.34      3.47 o 
   5  -7   1        5.01        5.02      1.84 o 
   6  -7   1        2.55        1.64      2.59 o 
  -6  -6   1       10.37       13.40      2.80 o 
  -5  -6   1       85.39       81.08      8.04 o 
  -4  -6   1      111.37      106.63      5.86 o 
  -3  -6   1        1.00        3.00      1.31 o 
  -2  -6   1       74.14       85.16      7.42 o 
  -1  -6   1       96.04       93.38      2.71 o 
   0  -6   1       20.95       27.34      3.16 o 
   1  -6   1       52.15       56.54      4.38 o 
   2  -6   1       64.35       62.76      2.70 o 
   3  -6   1       30.56       29.89      2.57 o 
   4  -6   1       11.60       12.73      2.03 o 
   5  -6   1       19.46       24.63      2.76 o 
   6  -6   1        8.29       12.93      4.59 o 
  -7  -5   1        2.54        6.77      2.11 o 
  -6  -5   1       33.33       33.88      4.29 o 
  -5  -5   1       84.05       83.07      6.04 o 
  -4  -5   1        4.19        1.24      2.33 o 
  -3  -5   1       28.76       34.81      3.36 o 
  -2  -5   1        4.36        1.54      1.96 o 
  -1  -5   1       27.90       29.32      3.41 o 
   0  -5   1      185.56      208.29      5.96 o 
   1  -5   1       80.25       87.29      4.01 o 
   2  -5   1      219.02      216.96      4.73 o 
   3  -5   1       84.31       85.30      6.28 o 
   4  -5   1       29.91       33.10      3.01 o 
   5  -5   1       95.80       91.98      5.43 o 
   6  -5   1       15.81       18.51      3.28 o 
  -7  -4   1        0.04        4.43      1.62 o 
  -6  -4   1        2.29        3.67      2.02 o 
  -5  -4   1       45.40       49.37      4.75 o 
  -4  -4   1       38.43       35.54      3.85 o 
  -3  -4   1       11.21       17.94      1.53 o 
  -2  -4   1     1697.29     1795.80     18.02 o 
  -1  -4   1       98.16      107.58      2.86 o 
   0  -4   1      265.96      248.56      7.53 o 
   1  -4   1       40.09       44.15      2.17 o 
   2  -4   1     1033.17     1112.26     12.42 o 
   3  -4   1       91.48       90.55      3.83 o 
   4  -4   1        0.56        0.80      1.12 o 
   5  -4   1        2.90        4.08      1.70 o 
   6  -4   1       13.04       11.62      2.40 o 
   7  -4   1        7.69        7.92      2.74 o 
  -7  -3   1        0.25        5.10      2.58 o 
  -6  -3   1        0.07        4.48      2.37 o 
  -5  -3   1       17.51       13.70      2.84 o 
  -4  -3   1      140.17      129.35      5.48 o 
  -3  -3   1        2.51        2.06      1.48 o 
  -2  -3   1      282.28      302.13      4.71 o 
  -1  -3   1       20.40       23.23      1.56 o 
   0  -3   1      183.23      185.72      4.47 o 
   1  -3   1      890.80      923.84      8.34 o 
   2  -3   1       20.40       22.18      2.00 o 
   3  -3   1      132.94      138.08      3.98 o 
   4  -3   1       47.31       51.38      3.31 o 
   5  -3   1      119.81      117.71      4.57 o 
   6  -3   1        1.91        4.30      1.45 o 
   7  -3   1        4.77        4.99      4.67 o 
  -7  -2   1        7.58       14.60      2.64 o 
  -6  -2   1        3.53        8.55      2.27 o 
  -5  -2   1       12.90       13.57      2.64 o 
  -4  -2   1      159.73      153.52      6.87 o 
  -3  -2   1      202.17      213.87      5.90 o 
  -2  -2   1      312.67      289.45      5.82 o 
  -1  -2   1       56.18       55.22      2.00 o 
   0  -2   1        2.56        0.93      0.42 o 
   1  -2   1      288.56      277.21      3.82 o 
   2  -2   1      688.72      662.58      7.36 o 
   3  -2   1      144.95      149.99      4.50 o 
   4  -2   1       50.70       65.35      3.46 o 
   5  -2   1       20.75       24.53      2.64 o 
   6  -2   1       52.58       56.84      4.82 o 
   7  -2   1      119.37      132.76     10.38 o 
  -7  -1   1        5.86        7.06      2.30 o 
  -6  -1   1       11.75       11.55      2.54 o 
  -5  -1   1        0.11        1.90      1.71 o 
  -4  -1   1      232.43      230.50      4.03 o 
  -3  -1   1      211.43      208.64      5.62 o 
  -2  -1   1      479.20      435.95      8.99 o 
  -1  -1   1      689.06      664.72      5.24 o 
   0  -1   1       44.99       44.22      1.18 o 
   1  -1   1     6088.46     5961.61     30.60 o 
   2  -1   1        0.08        0.09      0.77 o 
   3  -1   1       28.53       28.16      2.15 o 
   4  -1   1       78.13       87.31      3.40 o 
   5  -1   1       57.53       58.64      3.59 o 
   6  -1   1        4.98        6.18      1.96 o 
   7  -1   1        0.68        1.13      2.25 o 
  -7   0   1        1.04        2.36      1.64 o 
  -6   0   1       26.37       26.32      3.38 o 
  -5   0   1       56.58       65.14      4.88 o 
  -4   0   1        0.08        2.77      0.92 o 
  -3   0   1       20.28       25.20      1.76 o 
  -2   0   1      259.68      253.45      3.80 o 
  -1   0   1       11.36       10.35      0.94 o 
   0   0   1        0.29        0.12      0.15 o 
   1   0   1      296.89      271.61      3.00 o 
   2   0   1      136.58      134.98      2.83 o 
   3   0   1      212.41      230.06      4.92 o 
   4   0   1        0.81        6.96      1.46 o 
   5   0   1        4.46        8.35      1.55 o 
   6   0   1        6.62        8.62      2.07 o 
   7   0   1       70.50       57.27      7.08 o 
  -7   1   1        5.49        7.02      2.47 o 
  -6   1   1       48.92       43.32      4.42 o 
  -5   1   1      115.90      121.46      4.20 o 
  -4   1   1      403.47      431.15     13.12 o 
  -3   1   1        8.89        8.94      1.29 o 
  -2   1   1       13.67       16.64      1.45 o 
  -1   1   1     6404.80     6389.72     35.95 o 
   0   1   1       10.80       12.21      0.62 o 
   1   1   1     2598.02     2493.00     14.49 o 
   2   1   1      195.94      185.58      3.25 o 
   3   1   1     1620.27     1718.36     13.65 o 
   4   1   1       39.20       40.25      2.27 o 
   5   1   1       75.31       82.50      5.22 o 
   6   1   1        0.02        1.00      1.49 o 
   7   1   1       22.50       20.63      3.13 o 
  -7   2   1       18.84       23.49      3.27 o 
  -6   2   1      176.23      172.61      6.93 o 
  -5   2   1       10.71       13.25      2.07 o 
  -4   2   1       99.94      100.49      3.69 o 
  -3   2   1      148.64      152.29      3.96 o 
  -2   2   1      631.74      599.05      7.02 o 
  -1   2   1      391.33      367.08      4.52 o 
   0   2   1        6.60        3.50      0.73 o 
   1   2   1      276.98      294.00      3.94 o 
   2   2   1       25.18       25.27      1.65 o 
   3   2   1      191.56      227.85      4.14 o 
   4   2   1        6.29        8.14      1.09 o 
   5   2   1        0.98        2.43      1.75 o 
   6   2   1        1.64        4.79      1.79 o 
   7   2   1       31.67       26.05      3.60 o 
  -7   3   1       11.02       19.61      4.01 o 
  -6   3   1        1.56        1.62      1.48 o 
  -5   3   1       54.71       62.72      4.92 o 
  -4   3   1       63.27       66.77      3.69 o 
  -3   3   1      172.32      176.76      4.79 o 
  -2   3   1       58.36       60.79      2.44 o 
  -1   3   1     1044.15     1092.00      9.34 o 
   0   3   1       75.21       75.63      2.05 o 
   1   3   1      591.35      601.18      6.50 o 
   2   3   1       45.56       52.08      2.26 o 
   3   3   1      257.18      245.87      4.54 o 
   4   3   1        0.60        1.35      1.56 o 
   5   3   1      603.41      594.14     12.44 o 
   6   3   1        0.00        3.38      2.05 o 
   7   3   1        3.59        5.93      2.20 o 
  -7   4   1        2.73        7.41      3.58 o 
  -6   4   1       34.04       36.51      3.23 o 
  -5   4   1        0.48        1.32      1.27 o 
  -4   4   1        2.53        5.02      1.70 o 
  -3   4   1      198.23      200.93      5.01 o 
  -2   4   1      456.12      489.65      7.05 o 
  -1   4   1        4.12        4.61      0.88 o 
   0   4   1       41.17       39.32      2.75 o 
   1   4   1       88.47       82.65      2.57 o 
   2   4   1       63.19       66.51      2.71 o 
   3   4   1        7.55        4.47      1.10 o 
   4   4   1        0.15        0.15      1.48 o 
   5   4   1      589.61      592.32     12.80 o 
   6   4   1        2.72        2.84      1.81 o 
   7   4   1       22.70       25.51      3.50 o 
  -6   5   1       30.40       33.66      3.29 o 
  -5   5   1       54.50       59.87      4.12 o 
  -4   5   1       19.47       22.91      2.59 o 
  -3   5   1      107.11      117.80      4.10 o 
  -2   5   1       91.75       92.18      3.26 o 
  -1   5   1      760.16      785.08      8.42 o 
   0   5   1       12.74       17.35      1.38 o 
   1   5   1      257.02      266.98      4.83 o 
   2   5   1        0.11        1.16      1.08 o 
   3   5   1       80.70       83.38      3.52 o 
   4   5   1        1.11        1.00      1.59 o 
   5   5   1       21.72       24.56      3.41 o 
   6   5   1        2.94        8.09      4.48 o 
   7   5   1        2.85       11.00      2.43 o 
  -6   6   1        2.78        3.74      1.73 o 
  -5   6   1       33.20       40.26      5.27 o 
  -4   6   1        1.84        0.74      1.15 o 
  -3   6   1       82.43       80.15      3.78 o 
  -2   6   1        4.81        5.76      1.13 o 
  -1   6   1       32.69       29.43      3.50 o 
   0   6   1        0.01       -0.07      1.46 o 
   1   6   1      337.88      366.04      7.11 o 
   2   6   1        0.02        0.49      1.02 o 
   3   6   1       42.41       43.45      3.05 o 
   4   6   1        2.68        1.88      2.10 o 
   5   6   1       95.42      100.62      6.57 o 
   6   6   1        2.86        6.84      2.18 o 
  -6   7   1        0.13       -0.53      3.48 o 
  -5   7   1       23.82       22.48      3.74 o 
  -4   7   1        9.94        9.64      2.29 o 
  -3   7   1        4.10        8.15      2.11 o 
  -2   7   1        0.85        1.27      1.65 o 
  -1   7   1       10.20        7.96      2.32 o 
   0   7   1        3.50        4.00      2.30 o 
   1   7   1        7.66       11.51      2.39 o 
   2   7   1        0.83        2.18      1.07 o 
   3   7   1      320.85      319.25      7.04 o 
   4   7   1       73.13       73.62      5.43 o 
   5   7   1       14.45       15.64      2.89 o 
   6   7   1        0.88        2.07      1.79 o 
  -5   8   1        0.00        4.08      1.81 o 
  -4   8   1        2.33        3.78      1.72 o 
  -3   8   1      380.96      323.73     12.51 o 
  -2   8   1        0.14       -0.51      1.49 o 
  -1   8   1      129.94      132.83      6.18 o 
   0   8   1        0.30        2.61      1.85 o 
   1   8   1      637.54      617.29     16.47 o 
   2   8   1        0.13       -0.50      2.12 o 
   3   8   1      181.33      159.63      7.55 o 
   4   8   1        3.30        2.89      3.88 o 
   5   8   1       28.56       29.16      5.33 o 
  -4   9   1        0.38        1.60      2.14 o 
  -3   9   1        2.39        7.19      2.93 o 
  -2   9   1        0.43        2.55      1.71 o 
  -1   9   1      833.61      765.41     18.98 o 
   0   9   1        0.01        3.39      1.90 o 
   1   9   1       12.14       11.34      2.77 o 
   2   9   1        3.74        5.21      2.13 o 
   3   9   1       50.94       43.48      8.47 o 
   4   9   1        1.13        3.49      2.39 o 
   5   9   1       17.65       29.69      5.26 o 
  -3  10   1       72.68       80.05     11.74 o 
  -2  10   1        0.44        5.30      2.55 o 
  -1  10   1       33.49       27.69      3.97 o 
   0  10   1        0.39        2.85      1.87 o 
   1  10   1      161.31      139.25      7.58 o 
   2  10   1        1.71        4.01      1.95 o 
   3  10   1        3.78        9.12      3.31 o 
   4  10   1        0.54        3.31      2.61 o 
  -2  11   1        0.01        2.15      1.85 o 
  -1  11   1       13.81       16.31      2.95 o 
   0  11   1        5.10        7.76      2.23 o 
   1  11   1        9.54        4.33      3.49 o 
   2  11   1        2.40        4.89      1.89 o 
   3  11   1       26.72       32.71      5.53 o 
  -2 -11   2        8.34       26.88      8.57 o 
  -1 -11   2        1.84        2.37      3.37 o 
   0 -11   2       11.20       13.93      2.93 o 
   1 -11   2        2.51        6.54      2.30 o 
   2 -11   2        0.43        4.34      2.02 o 
  -4 -10   2       24.11       38.44      6.24 o 
  -3 -10   2        2.03        6.77      2.78 o 
  -2 -10   2        0.84        0.81      1.40 o 
  -1 -10   2        0.08        3.18      2.03 o 
   0 -10   2        0.68        2.38      3.03 o 
   1 -10   2       21.94       26.75      3.96 o 
   2 -10   2       48.80       46.97      5.52 o 
   3 -10   2        2.55        4.66      2.20 o 
  -5  -9   2        0.53        0.63      2.84 o 
  -4  -9   2        5.35        8.24      3.30 o 
  -3  -9   2       10.53       13.97      3.88 o 
  -2  -9   2        3.72        6.40      1.88 o 
  -1  -9   2        1.33        1.66      1.54 o 
   0  -9   2      189.96      168.02      7.36 o 
   1  -9   2       16.21       19.86      3.39 o 
   2  -9   2        6.34        8.84      2.36 o 
   3  -9   2       46.45       45.74      4.79 o 
   4  -9   2       30.87       38.15      5.50 o 
  -5  -8   2        5.10        9.95      3.37 o 
  -4  -8   2       10.06       14.43      3.85 o 
  -3  -8   2       38.56       32.74      5.49 o 
  -2  -8   2       99.45       99.10      6.20 o 
  -1  -8   2       89.01       93.64      6.17 o 
   0  -8   2      411.68      397.43     10.60 o 
   1  -8   2       25.00       25.95      3.60 o 
   2  -8   2        1.07        2.64      1.73 o 
   3  -8   2        1.81        3.08      1.55 o 
   4  -8   2       18.85       18.81      3.02 o 
   5  -8   2       37.85       36.36      5.65 o 
  -6  -7   2        6.68       13.49      2.62 o 
  -5  -7   2       12.22       11.23      2.49 o 
  -4  -7   2        1.00        2.86      3.58 o 
  -3  -7   2       68.41       79.40      8.10 o 
  -2  -7   2       94.34       90.37      5.11 o 
  -1  -7   2      158.09      146.18      6.02 o 
   0  -7   2       18.02       21.18      3.19 o 
   1  -7   2      108.61      102.65      5.89 o 
   2  -7   2      193.88      161.11      9.87 o 
   3  -7   2       15.51       20.68      3.44 o 
   4  -7   2        9.52        8.18      2.10 o 
   5  -7   2       20.06       19.96      5.87 o 
   6  -7   2        1.63        4.77      3.08 o 
  -6  -6   2        9.20       11.87      2.85 o 
  -5  -6   2       10.93        9.13      2.41 o 
  -4  -6   2      117.32      101.58      5.83 o 
  -3  -6   2      179.22      172.68      6.16 o 
  -2  -6   2        8.39        8.61      1.47 o 
  -1  -6   2       22.01       25.25      2.51 o 
   0  -6   2        9.49        5.07      1.88 o 
   1  -6   2       30.78       32.06      4.29 o 
   2  -6   2       43.06       42.51      3.24 o 
   3  -6   2        0.77        2.69      1.20 o 
   4  -6   2       10.52       13.44      1.88 o 
   5  -6   2       28.23       27.54      4.58 o 
   6  -6   2        0.44        5.63      2.78 o 
  -7  -5   2        6.66        9.14      2.37 o 
  -6  -5   2        8.67        7.96      2.34 o 
  -5  -5   2      164.90      172.45      7.27 o 
  -4  -5   2      186.42      173.12      6.81 o 
  -3  -5   2       17.57       17.41      1.92 o 
  -2  -5   2        4.15        3.23      1.53 o 
  -1  -5   2     1418.35     1506.39     14.34 o 
   0  -5   2       15.49       17.96      2.44 o 
   1  -5   2       45.82       55.42      5.58 o 
   2  -5   2       34.04       36.14      2.37 o 
   3  -5   2      150.37      156.80      4.73 o 
   4  -5   2       10.53       12.71      1.95 o 
   5  -5   2       34.42       39.91      3.28 o 
   6  -5   2        9.00       14.05      2.43 o 
  -7  -4   2       10.12       16.07      2.81 o 
  -6  -4   2       16.60       10.41      2.74 o 
  -5  -4   2      298.11      257.31      8.65 o 
  -4  -4   2      464.03      461.10     13.24 o 
  -3  -4   2        1.58        5.29      1.45 o 
  -2  -4   2       10.82       13.76      1.81 o 
  -1  -4   2      799.39      867.08      8.93 o 
   0  -4   2      665.59      650.96      6.62 o 
   1  -4   2      512.19      549.72      6.49 o 
   2  -4   2        1.66        1.66      0.95 o 
   3  -4   2       46.23       48.59      3.00 o 
   4  -4   2       57.98       65.80      3.57 o 
   5  -4   2      239.48      218.69      7.58 o 
   6  -4   2       15.86       17.09      2.80 o 
   7  -4   2       13.88       17.77      3.66 o 
  -7  -3   2       25.09       29.54      4.91 o 
  -6  -3   2      178.89      168.55      7.38 o 
  -5  -3   2       22.38       15.96      3.01 o 
  -4  -3   2        0.88       -0.95      1.35 o 
  -3  -3   2       89.52       87.30      4.69 o 
  -2  -3   2       97.75       89.67      2.62 o 
  -1  -3   2       77.66       79.44      2.44 o 
   0  -3   2       13.14       11.00      1.39 o 
   1  -3   2      137.88      139.19      3.43 o 
   2  -3   2       13.59       15.67      2.00 o 
   3  -3   2      702.81      741.94      9.39 o 
   4  -3   2       25.77       28.39      3.22 o 
   5  -3   2      124.57      111.64      4.49 o 
   6  -3   2       35.65       41.42      4.30 o 
   7  -3   2       69.62       63.90      7.41 o 
  -7  -2   2       53.33       54.64      5.44 o 
  -6  -2   2       77.38       76.17      6.06 o 
  -5  -2   2        0.08        1.07      1.73 o 
  -4  -2   2       39.86       45.41      4.00 o 
  -3  -2   2       44.65       50.44      3.58 o 
  -2  -2   2      392.92      392.62      4.78 o 
  -1  -2   2     1439.39     1343.89     11.53 o 
   0  -2   2       35.56       32.18      1.53 o 
   1  -2   2        9.14        9.88      1.11 o 
   2  -2   2     1496.18     1528.77     12.18 o 
   3  -2   2        0.76        2.07      0.99 o 
   4  -2   2        1.15        1.54      1.17 o 
   5  -2   2      221.54      219.01      5.89 o 
   6  -2   2       36.80       39.69      5.86 o 
   7  -2   2        4.02        5.78      2.76 o 
  -7  -1   2        1.68        3.28      1.91 o 
  -6  -1   2       22.91       20.66      3.17 o 
  -5  -1   2        9.54        6.95      2.66 o 
  -4  -1   2        7.77       11.14      2.20 o 
  -3  -1   2      877.84      921.46     13.37 o 
  -2  -1   2      319.35      314.72      3.52 o 
  -1  -1   2      942.62      918.39      7.37 o 
   0  -1   2      124.11      121.89      2.14 o 
   1  -1   2     6396.02     6284.28     32.74 o 
   2  -1   2      187.75      173.08      4.19 o 
   3  -1   2      686.89      697.28      8.24 o 
   4  -1   2      119.30      125.29      3.93 o 
   5  -1   2        0.84        1.62      1.25 o 
   6  -1   2       15.10       21.52      2.78 o 
   7  -1   2        3.98        1.80      3.98 o 
  -7   0   2        4.18        7.90      2.28 o 
  -6   0   2       22.58       22.89      3.39 o 
  -5   0   2       11.68       10.45      2.33 o 
  -4   0   2       22.08       26.12      2.01 o 
  -3   0   2       22.58       26.96      1.82 o 
  -2   0   2      811.50      800.89      7.61 o 
  -1   0   2      695.36      615.27      5.53 o 
   0   0   2      905.09      920.11      7.37 o 
   1   0   2      715.22      650.92      5.79 o 
   2   0   2      586.93      584.85      6.29 o 
   3   0   2      172.61      179.75      3.96 o 
   4   0   2      360.88      387.56      6.70 o 
   5   0   2        4.53        4.37      1.38 o 
   6   0   2        0.39        2.57      1.48 o 
   7   0   2        0.11        1.89      2.14 o 
  -7   1   2        0.00        2.88      2.34 o 
  -6   1   2       30.46       27.15      3.54 o 
  -5   1   2       12.72       17.08      1.98 o 
  -4   1   2       37.01       43.67      2.83 o 
  -3   1   2      572.92      554.24     11.05 o 
  -2   1   2      162.22      158.62      3.38 o 
  -1   1   2     6721.00     6793.08     34.96 o 
   0   1   2      366.02      342.78      3.17 o 
   1   1   2      900.52      844.83      6.83 o 
   2   1   2      120.91      114.31      2.72 o 
   3   1   2      623.29      642.56      7.70 o 
   4   1   2        0.19       -0.65      0.90 o 
   5   1   2       50.12       56.94      2.88 o 
   6   1   2       31.12       36.56      5.98 o 
   7   1   2        3.51        6.91      2.82 o 
  -7   2   2        1.65        1.53      1.65 o 
  -6   2   2       16.68       14.69      2.68 o 
  -5   2   2      253.12      243.88      6.32 o 
  -4   2   2        6.74        8.10      1.80 o 
  -3   2   2        1.67        3.01      1.50 o 
  -2   2   2     1442.19     1501.99     12.45 o 
  -1   2   2        4.25        5.98      0.96 o 
   0   2   2      106.03      109.14      2.65 o 
   1   2   2     1855.73     1752.48     12.13 o 
   2   2   2      335.16      326.27      4.83 o 
   3   2   2      275.36      278.61      4.95 o 
   4   2   2       58.62       69.48      2.97 o 
   5   2   2        8.19        6.23      2.05 o 
   6   2   2      118.20      107.97      6.61 o 
   7   2   2        0.94        3.37      2.04 o 
  -7   3   2       49.31       54.86      5.50 o 
  -6   3   2       17.18       21.79      3.05 o 
  -5   3   2      123.84      117.29      4.87 o 
  -4   3   2        0.99        0.44      1.05 o 
  -3   3   2      638.59      678.74      9.13 o 
  -2   3   2      137.48      139.93      3.56 o 
  -1   3   2      300.74      302.20      4.61 o 
   0   3   2      191.81      165.68      3.22 o 
   1   3   2       14.96       19.41      1.57 o 
   2   3   2      278.65      298.58      5.52 o 
   3   3   2      320.31      322.89      5.60 o 
   4   3   2       11.94       12.62      1.57 o 
   5   3   2        0.07        0.00      1.64 o 
   6   3   2      490.41      473.62     11.97 o 
   7   3   2        9.42       16.57      3.62 o 
  -7   4   2        8.65       15.63      2.38 o 
  -6   4   2       20.81       20.60      2.33 o 
  -5   4   2      266.96      248.29      9.76 o 
  -4   4   2      120.83      117.12      4.32 o 
  -3   4   2       55.22       60.81      3.32 o 
  -2   4   2        0.99        2.88      1.04 o 
  -1   4   2      447.27      478.42      6.40 o 
   0   4   2        6.11        6.97      1.11 o 
   1   4   2      202.38      225.95      4.37 o 
   2   4   2      307.45      337.17      5.80 o 
   3   4   2        7.56        6.19      1.32 o 
   4   4   2      159.91      144.44      5.09 o 
   5   4   2       69.85       73.46      6.57 o 
   6   4   2       27.70       29.68      3.76 o 
   7   4   2        1.68        5.78      1.85 o 
  -6   5   2        0.00        0.61      1.19 o 
  -5   5   2       44.63       44.88      4.26 o 
  -4   5   2        1.72        3.16      1.45 o 
  -3   5   2      167.29      181.89      5.57 o 
  -2   5   2        8.24        8.52      1.42 o 
  -1   5   2      138.82      142.46      4.85 o 
   0   5   2      308.52      314.43      5.08 o 
   1   5   2     1070.16     1157.75     11.35 o 
   2   5   2        5.88        5.92      1.31 o 
   3   5   2       14.86       19.58      2.14 o 
   4   5   2       57.69       56.64      4.56 o 
   5   5   2       60.91       68.61      5.41 o 
   6   5   2       42.11       46.86      4.81 o 
   7   5   2        0.07        2.62      1.85 o 
  -6   6   2        2.98        4.66      2.23 o 
  -5   6   2       29.72       26.07      2.98 o 
  -4   6   2        0.05        3.50      1.28 o 
  -3   6   2       11.59       15.27      2.02 o 
  -2   6   2        0.14        1.58      1.25 o 
  -1   6   2       99.57       96.10      3.31 o 
   0   6   2      513.86      556.37      7.31 o 
   1   6   2       64.92       76.84      3.71 o 
   2   6   2        5.35        4.70      1.57 o 
   3   6   2      235.16      223.39      5.67 o 
   4   6   2      528.88      505.29     14.25 o 
   5   6   2        9.60       11.29      2.44 o 
   6   6   2        1.17        0.85      1.94 o 
  -6   7   2        0.74        4.39      4.47 o 
  -5   7   2        9.71       12.07      3.76 o 
  -4   7   2       17.78       12.34      2.77 o 
  -3   7   2       46.09       52.53      4.76 o 
  -2   7   2       24.31       26.48      4.00 o 
  -1   7   2        1.38        0.96      1.58 o 
   0   7   2       10.97       11.01      2.43 o 
   1   7   2       23.19       22.02      2.68 o 
   2   7   2       47.23       55.37      3.12 o 
   3   7   2        0.00        3.72      1.45 o 
   4   7   2       25.84       27.85      3.51 o 
   5   7   2        2.33        6.83      2.19 o 
   6   7   2        0.23        3.49      1.90 o 
  -5   8   2       39.97       37.17      5.50 o 
  -4   8   2        1.60        4.22      1.72 o 
  -3   8   2        0.07        1.96      1.58 o 
  -2   8   2       99.79       89.27      9.20 o 
  -1   8   2        0.93       -0.15      1.69 o 
   0   8   2      266.88      224.41      7.86 o 
   1   8   2        1.28        1.98      1.85 o 
   2   8   2        1.20        3.06      1.93 o 
   3   8   2      120.98      116.37      6.15 o 
   4   8   2       12.07       10.23      3.19 o 
   5   8   2        0.01        3.90      1.71 o 
   6   8   2        8.01        8.02      2.04 o 
  -4   9   2       17.02       15.21      2.76 o 
  -3   9   2       21.25       21.54      3.35 o 
  -2   9   2       47.38       47.27      4.74 o 
  -1   9   2        5.08        6.64      2.19 o 
   0   9   2      239.98      230.05      8.37 o 
   1   9   2        0.26        0.41      1.58 o 
   2   9   2        0.00        0.94      1.66 o 
   3   9   2        0.64        3.31      3.00 o 
   4   9   2       14.53       16.57      5.41 o 
   5   9   2        0.02        5.28      2.75 o 
  -3  10   2        3.07        7.14      2.10 o 
  -2  10   2       16.16       19.57      3.74 o 
  -1  10   2        1.25        1.25      2.57 o 
   0  10   2        8.96        9.28      2.48 o 
   1  10   2       11.59       15.49      3.03 o 
   2  10   2       11.41       10.25      2.68 o 
   3  10   2        0.01       -0.35      2.47 o 
   4  10   2       10.33       17.93      4.28 o 
  -2  11   2        1.60       -1.76      2.93 o 
  -1  11   2        0.72        3.35      1.83 o 
   0  11   2        3.80        5.75      2.10 o 
   1  11   2        0.08        0.93      2.26 o 
   2  11   2        3.78       13.04      2.75 o 
   3  11   2        0.07       -0.54      2.49 o 
  -2 -11   3        1.24        4.95      2.73 o 
  -1 -11   3        0.03        3.77      1.99 o 
   0 -11   3        4.83        8.53      2.46 o 
   1 -11   3       21.78       26.23      4.65 o 
  -3 -10   3        2.87        2.58      2.37 o 
  -2 -10   3        6.26        5.73      3.05 o 
  -1 -10   3       25.63       27.75      3.97 o 
   0 -10   3        0.00        1.46      1.85 o 
   1 -10   3       13.19       10.37      2.67 o 
   2 -10   3       71.02       81.25      6.69 o 
   3 -10   3        9.97       11.34      2.36 o 
  -4  -9   3        2.35        6.00      2.84 o 
  -3  -9   3       10.08        9.18      3.38 o 
  -2  -9   3      297.74      253.50      8.85 o 
  -1  -9   3        9.92       12.38      2.62 o 
   0  -9   3        9.23       16.98      3.13 o 
   1  -9   3      326.75      289.69     28.37 o 
   2  -9   3       80.27       81.79      6.36 o 
   3  -9   3        0.26        5.68      1.91 o 
   4  -9   3       19.99       27.38      4.69 o 
  -5  -8   3        0.69        0.00      4.35 o 
  -4  -8   3        3.79        8.00      3.11 o 
  -3  -8   3       30.51       26.64     11.09 o 
  -2  -8   3       41.81       40.52      4.32 o 
  -1  -8   3      173.48      166.86      6.93 o 
   0  -8   3      147.30      132.16      6.42 o 
   1  -8   3        5.25        7.62      2.25 o 
   2  -8   3        0.53        3.30      1.74 o 
   3  -8   3      176.99      162.30      7.05 o 
   4  -8   3        6.78        9.91      3.04 o 
   5  -8   3        0.61        4.39      2.39 o 
  -6  -7   3        4.17        5.82      3.28 o 
  -5  -7   3       14.84       17.41      3.38 o 
  -4  -7   3        7.07        6.14      3.09 o 
  -3  -7   3      105.02       98.26      5.12 o 
  -2  -7   3      236.73      208.48      7.14 o 
  -1  -7   3       17.79       17.23      3.04 o 
   0  -7   3      169.22      157.90      6.89 o 
   1  -7   3       14.07       17.59      2.89 o 
   2  -7   3      122.17      109.04      6.78 o 
   3  -7   3       16.59       19.83      2.99 o 
   4  -7   3        3.93        5.75      1.57 o 
   5  -7   3       25.82       25.72      4.65 o 
  -6  -6   3        0.55        2.57      2.47 o 
  -5  -6   3       55.86       68.86      5.91 o 
  -4  -6   3       14.61       16.02      2.89 o 
  -3  -6   3        0.65       -0.20      1.64 o 
  -2  -6   3       21.32       26.70      2.39 o 
  -1  -6   3       12.74       19.23      2.88 o 
   0  -6   3       26.67       27.98      3.28 o 
   1  -6   3      287.92      273.37      7.76 o 
   2  -6   3       42.78       45.79      3.06 o 
   3  -6   3       12.41       16.24      3.21 o 
   4  -6   3        0.43        3.15      1.09 o 
   5  -6   3       21.35       21.44      5.44 o 
   6  -6   3        0.03        0.16      2.19 o 
  -6  -5   3       22.19       21.71      3.51 o 
  -5  -5   3       65.50       71.13      5.89 o 
  -4  -5   3       24.35       24.26      3.41 o 
  -3  -5   3       19.12       17.64      1.86 o 
  -2  -5   3       68.71       71.23      3.09 o 
  -1  -5   3      220.06      231.17      6.62 o 
   0  -5   3        0.45        0.00      0.92 o 
   1  -5   3      303.53      298.15      4.98 o 
   2  -5   3       79.00       81.80      4.75 o 
   3  -5   3        0.01        2.26      1.08 o 
   4  -5   3        3.40        4.19      1.35 o 
   5  -5   3       63.21       61.67      5.90 o 
   6  -5   3       42.98       38.97      4.33 o 
  -7  -4   3        0.02        1.53      2.53 o 
  -6  -4   3       18.29       18.33      3.29 o 
  -5  -4   3      210.47      190.88      7.56 o 
  -4  -4   3       93.36       89.02      5.63 o 
  -3  -4   3        5.87        8.74      1.53 o 
  -2  -4   3       52.73       52.98      2.79 o 
  -1  -4   3       58.63       58.62      2.51 o 
   0  -4   3       38.03       36.27      1.95 o 
   1  -4   3       61.90       69.14      2.56 o 
   2  -4   3      557.18      568.00      7.79 o 
   3  -4   3      116.73      110.40      3.76 o 
   4  -4   3      100.62       88.78      3.88 o 
   5  -4   3       32.65       28.16      3.45 o 
   6  -4   3       60.35       65.96      5.55 o 
   7  -4   3        6.89       11.99      3.37 o 
  -7  -3   3        3.90        2.80      1.95 o 
  -6  -3   3       28.04       30.11      4.05 o 
  -5  -3   3      456.81      430.23     11.09 o 
  -4  -3   3        1.84        1.02      1.61 o 
  -3  -3   3      334.37      366.47      8.32 o 
  -2  -3   3       79.99       88.87      2.80 o 
  -1  -3   3      604.16      607.02      7.08 o 
   0  -3   3       22.75       27.65      1.71 o 
   1  -3   3        0.27       -0.48      0.71 o 
   2  -3   3      147.91      148.17      3.63 o 
   3  -3   3       12.26        9.55      1.43 o 
   4  -3   3      114.63      104.53      3.90 o 
   5  -3   3        8.36       12.70      1.84 o 
   6  -3   3        0.37        2.60      1.73 o 
   7  -3   3       18.29       24.78      5.22 o 
  -7  -2   3       37.80       35.50      5.59 o 
  -6  -2   3        7.95       14.22      2.86 o 
  -5  -2   3       11.24       10.66      2.54 o 
  -4  -2   3        9.10        8.69      2.24 o 
  -3  -2   3       42.76       42.93      3.48 o 
  -2  -2   3      623.65      620.99      6.92 o 
  -1  -2   3       60.02       53.81      3.39 o 
   0  -2   3      799.77      807.80     10.66 o 
   1  -2   3       89.28       96.29      2.50 o 
   2  -2   3        4.90        5.62      0.96 o 
   3  -2   3        1.35        3.10      1.09 o 
   4  -2   3        1.07        3.83      1.57 o 
   5  -2   3        0.13        3.55      1.22 o 
   6  -2   3      160.87      182.02     10.89 o 
   7  -2   3        4.78        5.37      3.64 o 
  -7  -1   3       20.90       23.56      3.75 o 
  -6  -1   3       15.41       12.72      2.64 o 
  -5  -1   3       64.34       59.20      4.91 o 
  -4  -1   3       93.01       97.39      5.35 o 
  -3  -1   3      600.62      639.15      7.79 o 
  -2  -1   3        0.13        0.13      0.72 o 
  -1  -1   3     1363.33     1319.80     10.16 o 
   0  -1   3      101.85       96.39      2.35 o 
   1  -1   3    13534.17    13401.27    115.77 o 
   2  -1   3        6.94       10.41      1.63 o 
   3  -1   3        0.06       -0.47      0.73 o 
   4  -1   3      306.60      328.26      7.85 o 
   5  -1   3       74.85       70.43      3.50 o 
   6  -1   3      111.48      106.44      8.62 o 
   7  -1   3        5.75        8.03      3.70 o 
  -7   0   3       20.34       19.20      3.27 o 
  -6   0   3        0.49        0.26      1.46 o 
  -5   0   3       91.92       97.74      5.84 o 
  -4   0   3      239.42      228.10      4.92 o 
  -3   0   3      339.12      352.35      5.63 o 
  -2   0   3       59.05       55.43      2.12 o 
  -1   0   3     1812.09     1865.22     19.27 o 
   0   0   3        0.18        0.46      0.59 o 
   1   0   3     2415.23     2442.36     18.16 o 
   2   0   3        0.26        0.55      0.66 o 
   3   0   3       58.87       53.43      2.38 o 
   4   0   3       77.56       78.31      3.20 o 
   5   0   3      159.01      158.90      5.77 o 
   6   0   3       17.09       20.04      4.30 o 
   7   0   3        0.98        0.70      2.28 o 
  -7   1   3        0.83        0.64      1.93 o 
  -6   1   3       63.38       59.15      5.18 o 
  -5   1   3       37.98       34.88      3.75 o 
  -4   1   3       96.59       97.28      3.70 o 
  -3   1   3        0.02       -0.32      0.79 o 
  -2   1   3       14.69       17.15      1.51 o 
  -1   1   3    14725.43    14618.62     95.34 o 
   0   1   3       99.41       90.08      1.87 o 
   1   1   3     1187.07     1128.30      8.68 o 
   2   1   3      257.52      254.82      4.52 o 
   3   1   3      203.97      221.42      4.42 o 
   4   1   3      213.31      221.78      5.02 o 
   5   1   3        7.76        9.83      1.52 o 
   6   1   3       17.86       17.45      2.54 o 
   7   1   3        6.21        6.06      2.57 o 
  -7   2   3       40.23       40.87      4.54 o 
  -6   2   3       57.57       67.17      5.54 o 
  -5   2   3       34.31       33.38      3.06 o 
  -4   2   3       11.59       10.87      1.73 o 
  -3   2   3        0.00        0.17      0.78 o 
  -2   2   3        2.61        5.78      1.25 o 
  -1   2   3       72.53       79.36      3.17 o 
   0   2   3      391.57      401.24      4.68 o 
   1   2   3       32.80       36.34      1.86 o 
   2   2   3      711.62      722.77      7.81 o 
   3   2   3      103.52      100.70      3.21 o 
   4   2   3      160.23      152.12      4.22 o 
   5   2   3       24.52       27.38      3.30 o 
   6   2   3        1.51        5.36      2.16 o 
   7   2   3        6.53        7.18      2.73 o 
  -7   3   3        8.28       17.69      2.71 o 
  -6   3   3        3.30        5.77      1.90 o 
  -5   3   3       22.49       28.61      2.93 o 
  -4   3   3       47.30       50.55      3.36 o 
  -3   3   3        7.46        4.43      1.15 o 
  -2   3   3       41.53       46.91      2.32 o 
  -1   3   3       86.85       92.51      2.60 o 
   0   3   3       31.22       30.69      1.78 o 
   1   3   3      226.37      237.28      4.26 o 
   2   3   3       54.64       55.96      2.54 o 
   3   3   3       41.33       48.13      2.62 o 
   4   3   3      114.21      114.07      4.37 o 
   5   3   3        1.31        0.51      1.82 o 
   6   3   3        1.21        5.83      1.87 o 
   7   3   3        0.02        2.03      2.01 o 
  -7   4   3       12.27       15.07      3.33 o 
  -6   4   3       34.03       35.80      3.95 o 
  -5   4   3       17.27       18.54      2.73 o 
  -4   4   3       80.22       76.18      3.93 o 
  -3   4   3       49.47       51.95      3.80 o 
  -2   4   3     1016.18     1065.79     12.96 o 
  -1   4   3      116.60      136.87      3.49 o 
   0   4   3      207.01      205.20      4.11 o 
   1   4   3      424.49      465.28      6.56 o 
   2   4   3     1711.01     1808.19     19.61 o 
   3   4   3       24.97       31.87      2.46 o 
   4   4   3       22.70       30.28      5.09 o 
   5   4   3        0.09       -0.08      1.63 o 
   6   4   3        3.13        5.68      2.76 o 
   7   4   3        2.09        2.40      2.12 o 
  -6   5   3       22.24       18.93      2.63 o 
  -5   5   3      129.24      120.49      5.41 o 
  -4   5   3        6.51        3.67      1.44 o 
  -3   5   3        6.59        8.13      1.56 o 
  -2   5   3      195.93      188.42      4.75 o 
  -1   5   3      158.47      173.87      4.21 o 
   0   5   3       90.51      101.18      3.24 o 
   1   5   3        0.10        0.91      1.46 o 
   2   5   3        1.25        1.63      1.05 o 
   3   5   3       31.22       38.93      3.02 o 
   4   5   3        1.55        3.53      1.15 o 
   5   5   3       16.41       16.53      2.88 o 
   6   5   3       24.97       27.45      3.59 o 
   7   5   3        0.00        2.04      2.17 o 
  -6   6   3        0.56        6.32      3.69 o 
  -5   6   3       14.99       16.73      2.39 o 
  -4   6   3        3.39        5.06      1.45 o 
  -3   6   3        3.21        4.19      1.42 o 
  -2   6   3       19.03       19.26      2.11 o 
  -1   6   3      255.31      288.03      5.72 o 
   0   6   3       10.77       14.33      1.67 o 
   1   6   3       86.42       89.20      5.80 o 
   2   6   3       76.35       97.20      3.85 o 
   3   6   3        2.40        5.80      1.59 o 
   4   6   3       78.74       77.90      6.47 o 
   5   6   3      123.85      112.66      6.74 o 
   6   6   3       12.45       15.65      2.80 o 
  -5   7   3        7.15        2.72      2.05 o 
  -4   7   3       10.78       10.40      2.21 o 
  -3   7   3        3.79        4.31      1.87 o 
  -2   7   3       15.36       15.73      2.74 o 
  -1   7   3        5.94        7.84      2.15 o 
   0   7   3      352.42      335.11      6.27 o 
   1   7   3       89.63       86.39      6.23 o 
   2   7   3       31.35       30.67      2.81 o 
   3   7   3       26.63       26.42      2.83 o 
   4   7   3      655.23      576.52     12.65 o 
   5   7   3        9.45        9.34      2.40 o 
   6   7   3        0.46        0.19      1.77 o 
  -5   8   3        2.82        5.17      3.33 o 
  -4   8   3        9.72       11.26      1.95 o 
  -3   8   3       16.81       16.44      2.70 o 
  -2   8   3       91.62       90.41      8.53 o 
  -1   8   3      129.51      120.98      6.19 o 
   0   8   3      238.74      233.40      8.04 o 
   1   8   3        1.76        0.20      1.70 o 
   2   8   3        1.93        2.11      1.92 o 
   3   8   3      136.99      125.06      6.50 o 
   4   8   3       17.10       14.08      2.46 o 
   5   8   3        9.57        8.84      2.24 o 
  -4   9   3        5.73        5.82      2.92 o 
  -3   9   3        2.50        3.02      1.58 o 
  -2   9   3      122.75      114.56      6.64 o 
  -1   9   3       17.09       18.00      3.08 o 
   0   9   3       46.24       48.68      4.90 o 
   1   9   3        3.21        5.30      2.19 o 
   2   9   3       27.72       34.79      4.32 o 
   3   9   3       16.37       12.34      2.31 o 
   4   9   3        5.44        3.51      3.30 o 
   5   9   3       10.48       17.47      4.28 o 
  -3  10   3        4.74        7.47      2.91 o 
  -2  10   3       51.78       50.86      5.14 o 
  -1  10   3        3.40        9.38      2.40 o 
   0  10   3        1.31        2.22      1.81 o 
   1  10   3       36.10       39.41      5.21 o 
   2  10   3        5.81        5.77      2.20 o 
   3  10   3        1.93        7.45      3.55 o 
   4  10   3        0.74        9.62      3.09 o 
  -2  11   3        2.26        4.17      2.75 o 
  -1  11   3        4.02        6.38      2.28 o 
   0  11   3       44.01       55.28      5.56 o 
   1  11   3        5.47        5.14      2.13 o 
   2  11   3        5.25        7.73      3.48 o 
   3  11   3       11.85       16.08      5.97 o 
  -1 -11   4        8.01        8.44      2.37 o 
   0 -11   4        0.97        7.15      2.06 o 
   1 -11   4        0.16        2.04      1.69 o 
  -3 -10   4        0.37        3.84      2.74 o 
  -2 -10   4        0.77        5.07      2.86 o 
  -1 -10   4       27.99       26.44      3.86 o 
   0 -10   4        2.00        4.03      2.12 o 
   1 -10   4        0.15        2.54      2.01 o 
   2 -10   4        0.54        4.10      1.98 o 
   3 -10   4       32.19       34.17      5.52 o 
  -4  -9   4        0.61        4.68      5.77 o 
  -3  -9   4       10.19       11.36      3.32 o 
  -2  -9   4       39.33       29.03      3.62 o 
  -1  -9   4        2.65        6.09      1.96 o 
   0  -9   4       22.51       25.32      3.65 o 
   1  -9   4        1.26        3.55      2.08 o 
   2  -9   4        0.07        2.95      1.67 o 
   3  -9   4        2.22        5.45      1.75 o 
   4  -9   4       21.78       16.57      4.50 o 
  -5  -8   4        7.29       13.35      3.56 o 
  -4  -8   4       11.16       11.82      4.50 o 
  -3  -8   4      148.82      144.99      9.55 o 
  -2  -8   4        2.58        5.29      3.12 o 
  -1  -8   4      102.89       95.38      6.32 o 
   0  -8   4      134.22      122.98      6.94 o 
   1  -8   4       24.98       29.72      4.99 o 
   2  -8   4       26.26       33.26      3.87 o 
   3  -8   4        5.33        6.84      1.87 o 
   4  -8   4       13.71       12.86      3.60 o 
   5  -8   4        0.05       -0.93      2.03 o 
  -5  -7   4       13.13       10.92      2.72 o 
  -4  -7   4       56.17       62.05      5.27 o 
  -3  -7   4      143.69      137.38      5.67 o 
  -2  -7   4      110.09      113.90      5.83 o 
  -1  -7   4        3.25        3.43      2.00 o 
   0  -7   4       35.18       33.32      3.86 o 
   1  -7   4      293.80      235.73     29.18 o 
   2  -7   4       40.65       38.81      4.12 o 
   3  -7   4       42.80       44.43      4.27 o 
   4  -7   4        5.24        1.78      2.09 o 
   5  -7   4        4.58        3.11      7.52 o 
  -6  -6   4        2.69        4.20      2.04 o 
  -5  -6   4       50.53       45.44      4.93 o 
  -4  -6   4       53.55       58.26      5.02 o 
  -3  -6   4        4.50        5.62      2.02 o 
  -2  -6   4       32.45       33.75      2.71 o 
  -1  -6   4       12.72       15.92      1.81 o 
   0  -6   4      165.56      175.11      8.10 o 
   1  -6   4        0.94        2.04      1.65 o 
   2  -6   4        3.65        4.94      2.10 o 
   3  -6   4       87.28       82.19      3.61 o 
   4  -6   4       30.75       32.22      5.24 o 
   5  -6   4        0.01        1.59      2.23 o 
   6  -6   4       21.88       20.63      4.52 o 
  -6  -5   4       16.89       17.47      3.18 o 
  -5  -5   4        0.02        2.30      1.74 o 
  -4  -5   4      227.33      197.59      7.99 o 
  -3  -5   4       13.35       15.29      1.75 o 
  -2  -5   4       26.26       26.41      2.38 o 
  -1  -5   4        0.63        1.60      1.08 o 
   0  -5   4      153.30      146.92      3.75 o 
   1  -5   4       90.29       81.37      3.04 o 
   2  -5   4      117.03      121.79      3.89 o 
   3  -5   4       40.28       46.01      3.05 o 
   4  -5   4      142.41      133.40      6.03 o 
   5  -5   4       16.32       11.42      2.57 o 
   6  -5   4       60.44       67.77      5.84 o 
  -7  -4   4        7.72       12.05      4.23 o 
  -6  -4   4       86.83       89.59      6.92 o 
  -5  -4   4       14.31       10.68      2.68 o 
  -4  -4   4       12.87       16.97      3.18 o 
  -3  -4   4       34.91       33.88      2.38 o 
  -2  -4   4      108.72      115.87      3.61 o 
  -1  -4   4      179.50      181.53      5.47 o 
   0  -4   4      183.84      173.52      3.96 o 
   1  -4   4       12.85       14.05      1.59 o 
   2  -4   4       37.35       41.53      2.56 o 
   3  -4   4        8.75       11.52      1.70 o 
   4  -4   4        6.20        6.82      1.30 o 
   5  -4   4       82.47       74.37      5.52 o 
   6  -4   4        0.15       -0.26      1.63 o 
   7  -4   4       10.42        8.68      2.88 o 
  -7  -3   4        0.53        3.13      1.97 o 
  -6  -3   4       88.25       85.55      6.63 o 
  -5  -3   4       24.88       35.38      4.09 o 
  -4  -3   4       19.93       21.41      3.13 o 
  -3  -3   4      297.58      278.88      4.85 o 
  -2  -3   4       22.02       29.38      2.09 o 
  -1  -3   4      141.77      130.01      3.48 o 
   0  -3   4      466.66      437.41      6.08 o 
   1  -3   4      400.23      404.22      5.89 o 
   2  -3   4        9.39       11.21      1.45 o 
   3  -3   4       12.97       18.38      2.39 o 
   4  -3   4       39.93       44.40      4.04 o 
   5  -3   4        4.81        5.55      2.23 o 
   6  -3   4       19.77       16.58      2.82 o 
   7  -3   4        3.32        2.18      3.40 o 
  -7  -2   4        6.11        9.32      2.46 o 
  -6  -2   4        4.56        4.30      2.30 o 
  -5  -2   4       19.30       22.09      3.23 o 
  -4  -2   4       20.50       23.27      3.17 o 
  -3  -2   4      309.64      297.73      5.92 o 
  -2  -2   4        0.51       -0.75      0.75 o 
  -1  -2   4       18.48       19.08      1.68 o 
   0  -2   4       83.01       80.30      2.52 o 
   1  -2   4      640.52      652.80      7.07 o 
   2  -2   4      256.70      270.54      4.42 o 
   3  -2   4       35.14       38.78      2.06 o 
   4  -2   4       41.41       41.40      2.46 o 
   5  -2   4      145.74      130.88      5.83 o 
   6  -2   4        4.22        5.67      1.99 o 
   7  -2   4        1.15        0.69      2.93 o 
  -7  -1   4       17.79       20.35      3.26 o 
  -6  -1   4        6.16        3.26      2.02 o 
  -5  -1   4       93.87       90.74      5.89 o 
  -4  -1   4        1.35        4.79      1.75 o 
  -3  -1   4      175.29      187.22      3.98 o 
  -2  -1   4        0.12        0.55      0.79 o 
  -1  -1   4      549.85      568.10      8.78 o 
   0  -1   4      109.35       97.39      2.60 o 
   1  -1   4    14088.42    13687.58    105.20 o 
   2  -1   4      114.83      124.28      4.12 o 
   3  -1   4        0.01        0.93      0.70 o 
   4  -1   4        8.45       11.63      1.64 o 
   5  -1   4      239.13      234.40      7.55 o 
   6  -1   4      100.43       98.24     10.97 o 
   7  -1   4        2.86        0.79      2.59 o 
  -7   0   4       10.10       16.61      8.28 o 
  -6   0   4       22.77       22.24      3.31 o 
  -5   0   4       14.33       15.28      3.23 o 
  -4   0   4      111.49      118.99      5.04 o 
  -3   0   4      640.25      660.30     11.31 o 
  -2   0   4        8.70        9.02      1.24 o 
  -1   0   4      777.28      721.29      7.16 o 
   0   0   4    28552.32    27564.37    300.46 o 
   1   0   4     1399.63     1304.90      9.90 o 
   2   0   4      119.66      108.92      3.77 o 
   3   0   4      193.94      199.14      6.58 o 
   4   0   4      179.80      189.23      4.55 o 
   5   0   4       34.55       35.46      2.68 o 
   6   0   4        9.68        9.10      3.11 o 
   7   0   4        7.71        8.25      3.19 o 
  -7   1   4        0.05        3.49      1.72 o 
  -6   1   4       17.16       22.93      3.37 o 
  -5   1   4      250.90      244.92      9.54 o 
  -4   1   4       11.64       18.15      2.49 o 
  -3   1   4       79.85       84.92      3.03 o 
  -2   1   4       11.17       14.65      1.45 o 
  -1   1   4    13652.10    13341.27     78.00 o 
   0   1   4      730.69      708.42      7.26 o 
   1   1   4      861.59      873.09      7.80 o 
   2   1   4       88.45       94.28      2.60 o 
   3   1   4      643.33      666.55      8.25 o 
   4   1   4       29.77       28.12      2.36 o 
   5   1   4        5.54        7.81      1.96 o 
   6   1   4       31.77       31.28      5.17 o 
   7   1   4        2.41        2.43      2.23 o 
  -7   2   4       11.03       20.99      4.06 o 
  -6   2   4       13.64       11.28      2.47 o 
  -5   2   4      110.05      110.16      4.44 o 
  -4   2   4       25.37       23.13      2.33 o 
  -3   2   4       37.09       49.11      2.67 o 
  -2   2   4      402.97      433.59      9.14 o 
  -1   2   4     1007.40     1027.39     11.47 o 
   0   2   4      486.07      448.97      5.13 o 
   1   2   4       81.64       75.58      2.68 o 
   2   2   4      192.49      198.85      4.09 o 
   3   2   4       82.88       83.04      2.96 o 
   4   2   4      103.66      112.95      3.77 o 
   5   2   4        2.01        6.04      1.29 o 
   6   2   4       65.09       66.29      7.16 o 
   7   2   4       43.25       44.51      7.73 o 
  -7   3   4        2.05        5.15      2.94 o 
  -6   3   4       40.76       41.12      4.21 o 
  -5   3   4        0.41        3.60      1.26 o 
  -4   3   4      108.99      106.76      4.28 o 
  -3   3   4       33.55       39.86      2.72 o 
  -2   3   4        2.02        2.28      0.98 o 
  -1   3   4      211.15      206.58      5.00 o 
   0   3   4      337.47      317.00      4.82 o 
   1   3   4       12.23       16.11      1.61 o 
   2   3   4       55.02       49.70      2.80 o 
   3   3   4       13.61       15.77      2.08 o 
   4   3   4        1.49        2.87      1.20 o 
   5   3   4        7.20        5.33      2.00 o 
   6   3   4       96.71      100.34      8.63 o 
   7   3   4       31.75       22.57      4.14 o 
  -6   4   4        2.59        7.03      2.44 o 
  -5   4   4       11.86       15.23      2.10 o 
  -4   4   4        2.81        4.62      1.75 o 
  -3   4   4        3.42        4.55      1.36 o 
  -2   4   4       29.61       30.25      2.23 o 
  -1   4   4      128.94      126.32      3.42 o 
   0   4   4      960.41      944.64      9.74 o 
   1   4   4      611.28      633.91      8.00 o 
   2   4   4        4.96        5.34      1.37 o 
   3   4   4        5.03        8.48      1.63 o 
   4   4   4      364.58      356.91      7.10 o 
   5   4   4      376.73      323.72      9.16 o 
   6   4   4       24.01       24.28      3.25 o 
   7   4   4        0.01        8.17      2.61 o 
  -6   5   4       77.20       84.47      7.88 o 
  -5   5   4       24.66       22.92      3.21 o 
  -4   5   4      183.64      171.92      5.52 o 
  -3   5   4        0.19        1.14      1.12 o 
  -2   5   4      156.21      157.76      4.94 o 
  -1   5   4        0.57        1.50      0.95 o 
   0   5   4        0.45       -0.14      1.02 o 
   1   5   4     1045.14     1128.39     11.86 o 
   2   5   4        4.28        4.04      1.44 o 
   3   5   4       20.88       17.79      2.17 o 
   4   5   4      367.06      342.42      7.26 o 
   5   5   4      268.40      260.51      8.48 o 
   6   5   4       10.46       14.20      2.51 o 
   7   5   4        0.95        5.26      4.22 o 
  -6   6   4       30.11       28.49      4.09 o 
  -5   6   4        1.02        1.11      1.54 o 
  -4   6   4       42.99       42.46      3.49 o 
  -3   6   4       49.00       49.28      3.44 o 
  -2   6   4      106.91      109.13      4.73 o 
  -1   6   4        0.38        0.75      1.00 o 
   0   6   4        6.60       11.91      1.65 o 
   1   6   4       17.86       21.38      2.22 o 
   2   6   4        9.15       10.02      1.82 o 
   3   6   4      226.19      202.47     13.18 o 
   4   6   4       23.82       24.07      2.70 o 
   5   6   4        0.96        3.74      1.91 o 
   6   6   4        5.92        5.47      1.96 o 
  -5   7   4        7.54        9.16      2.64 o 
  -4   7   4        3.22        3.03      2.16 o 
  -3   7   4        2.98        2.29      1.05 o 
  -2   7   4      238.78      228.81      5.79 o 
  -1   7   4      103.82      105.16      3.90 o 
   0   7   4       48.22       51.51      4.32 o 
   1   7   4      143.62      136.83      7.55 o 
   2   7   4      121.57      125.11      4.46 o 
   3   7   4       56.00       65.47      4.10 o 
   4   7   4        6.44        6.11      2.19 o 
   5   7   4       11.03       11.20      4.41 o 
   6   7   4        4.24        2.04      1.88 o 
  -5   8   4       13.78       16.33      3.77 o 
  -4   8   4       43.91       48.04      6.25 o 
  -3   8   4        6.06        4.33      1.56 o 
  -2   8   4       11.66       11.14      2.45 o 
  -1   8   4       70.23       77.22      5.56 o 
   0   8   4      416.18      391.86     10.34 o 
   1   8   4       75.86       85.72      5.90 o 
   2   8   4      111.76      112.76      6.57 o 
   3   8   4      280.32      239.66      8.65 o 
   4   8   4       18.57       18.10      2.88 o 
   5   8   4        0.00        3.13      1.87 o 
  -4   9   4       77.27       70.08      7.99 o 
  -3   9   4       54.12       50.58      6.70 o 
  -2   9   4        2.18       -0.56      2.03 o 
  -1   9   4       28.68       28.73      3.67 o 
   0   9   4      192.57      179.65      7.47 o 
   1   9   4        3.03        3.02      1.87 o 
   2   9   4        7.75        9.36      2.52 o 
   3   9   4       14.10       10.77      2.58 o 
   4   9   4        4.88        8.18      3.05 o 
   5   9   4        0.07       -1.30      4.34 o 
  -3  10   4        1.60        4.96      2.52 o 
  -2  10   4       27.95       33.31      6.38 o 
  -1  10   4       15.09       18.58      2.90 o 
   0  10   4        2.28        1.46      1.84 o 
   1  10   4       15.14       22.44      3.48 o 
   2  10   4        1.15        2.20      1.84 o 
   3  10   4        0.08       -2.69      2.69 o 
   4  10   4       11.14       15.83      3.73 o 
  -2  11   4        1.12        3.17      2.61 o 
  -1  11   4        1.22        0.41      2.96 o 
   0  11   4        6.99        8.65      2.19 o 
   1  11   4        5.13        5.29      2.05 o 
   2  11   4        2.90        3.99      1.96 o 
   3  11   4        0.04        4.69      2.63 o 
  -3 -10   5        0.85       -0.44      2.20 o 
  -2 -10   5        1.42        2.04      2.45 o 
  -1 -10   5        6.02        5.28      2.01 o 
   0 -10   5        1.33        3.37      2.04 o 
   1 -10   5       20.65       26.41      4.01 o 
   2 -10   5        1.38        4.62      1.83 o 
  -4  -9   5        0.47        7.14      2.95 o 
  -3  -9   5        0.28        1.12      2.31 o 
  -2  -9   5       22.54       23.30      4.66 o 
  -1  -9   5        4.83        7.77      3.99 o 
   0  -9   5       13.51       18.69      3.24 o 
   1  -9   5        5.06        3.95      1.89 o 
   2  -9   5        0.00        3.15      1.65 o 
   3  -9   5       13.23       22.22      4.51 o 
   4  -9   5        0.48        1.00      2.19 o 
  -5  -8   5        3.17        9.71      3.21 o 
  -4  -8   5        4.22        4.32      2.55 o 
  -3  -8   5      144.27      142.21     11.71 o 
  -2  -8   5        1.65        1.08      1.69 o 
  -1  -8   5       28.29       32.06      4.02 o 
   0  -8   5       20.97       24.83      3.56 o 
   1  -8   5      254.22      239.80      9.93 o 
   2  -8   5       15.95       14.31      2.64 o 
   3  -8   5        0.23        2.09      2.19 o 
   4  -8   5       10.21        2.29      4.24 o 
  -5  -7   5        6.44        7.52      2.13 o 
  -4  -7   5       20.92       24.05      4.05 o 
  -3  -7   5        0.52        2.45      2.42 o 
  -2  -7   5        0.40        2.86      2.28 o 
  -1  -7   5      252.32      220.89      7.71 o 
   0  -7   5        7.31        6.51      2.61 o 
   1  -7   5       13.73       16.68      2.94 o 
   2  -7   5       19.29       26.19      3.41 o 
   3  -7   5        0.10       -1.71      1.71 o 
   4  -7   5       50.24       52.30      6.81 o 
   5  -7   5        3.58        2.60      2.35 o 
  -6  -6   5        1.40        4.25      2.03 o 
  -5  -6   5      166.88      157.50      7.65 o 
  -4  -6   5        0.01        0.58      2.39 o 
  -3  -6   5        0.35       -1.24      1.86 o 
  -2  -6   5       29.08       35.10      2.88 o 
  -1  -6   5       69.00       70.27      3.32 o 
   0  -6   5       31.56       36.68      2.16 o 
   1  -6   5       86.38       90.96      3.13 o 
   2  -6   5       44.91       49.35      4.19 o 
   3  -6   5        2.20        2.76      1.67 o 
   4  -6   5       43.98       43.82      6.04 o 
   5  -6   5        2.33        3.89      2.58 o 
   6  -6   5        5.99        7.43      3.14 o 
  -6  -5   5        6.21        7.36      2.29 o 
  -5  -5   5      115.39      115.31      8.25 o 
  -4  -5   5       54.67       52.80      4.92 o 
  -3  -5   5      208.90      196.99      9.86 o 
  -2  -5   5       18.07       21.40      2.30 o 
  -1  -5   5      129.73      128.06      3.99 o 
   0  -5   5      179.99      175.58      4.52 o 
   1  -5   5       17.36       18.29      1.97 o 
   2  -5   5       15.09       18.92      2.29 o 
   3  -5   5       55.96       65.68      3.71 o 
   4  -5   5       31.41       33.85      4.47 o 
   5  -5   5        1.14        2.12      1.68 o 
   6  -5   5        2.64        4.94      2.23 o 
  -6  -4   5       44.85       45.80      5.13 o 
  -5  -4   5       59.65       63.40      5.58 o 
  -4  -4   5       75.92       70.81      5.32 o 
  -3  -4   5       43.67       45.99      2.51 o 
  -2  -4   5      793.64      809.90     10.17 o 
  -1  -4   5      333.19      324.61      7.66 o 
   0  -4   5       51.90       55.32      2.81 o 
   1  -4   5      164.52      163.39      4.18 o 
   2  -4   5       58.69       64.00      2.92 o 
   3  -4   5       46.93       44.74      3.11 o 
   4  -4   5       43.54       44.82      4.25 o 
   5  -4   5        0.83        1.25      1.59 o 
   6  -4   5        2.07        5.45      2.25 o 
  -7  -3   5        3.63        4.67      2.13 o 
  -6  -3   5        0.00        1.45      2.01 o 
  -5  -3   5       21.04       22.30      3.30 o 
  -4  -3   5        5.64        3.82      1.91 o 
  -3  -3   5      102.90      104.24      3.32 o 
  -2  -3   5      249.86      241.78      5.10 o 
  -1  -3   5        2.54        4.48      1.23 o 
   0  -3   5        1.90        8.68      1.41 o 
   1  -3   5      578.33      590.86      7.61 o 
   2  -3   5      258.77      258.14      8.73 o 
   3  -3   5       45.24       42.49      3.18 o 
   4  -3   5       19.52       14.28      2.61 o 
   5  -3   5        6.94       10.51      2.83 o 
   6  -3   5        0.60        6.03      1.97 o 
   7  -3   5        0.08        4.20      2.63 o 
  -7  -2   5        6.21        7.06      2.34 o 
  -6  -2   5        0.42        2.33      1.87 o 
  -5  -2   5       14.82       16.87      2.92 o 
  -4  -2   5       51.95       56.87      4.57 o 
  -3  -2   5      112.00      108.97      3.33 o 
  -2  -2   5      193.10      198.11      4.44 o 
  -1  -2   5       30.45       36.01      2.28 o 
   0  -2   5      301.54      309.61      6.42 o 
   1  -2   5       22.14       27.40      1.83 o 
   2  -2   5       56.23       59.09      2.09 o 
   3  -2   5       17.00       19.34      2.68 o 
   4  -2   5      213.75      203.52      6.85 o 
   5  -2   5       35.23       39.17      4.09 o 
   6  -2   5        0.39        0.48      1.90 o 
   7  -2   5       30.50       30.98     10.12 o 
  -7  -1   5       14.17       12.28      2.58 o 
  -6  -1   5        0.23        2.21      2.38 o 
  -5  -1   5       13.32       11.18      2.44 o 
  -4  -1   5       18.08       17.93      2.76 o 
  -3  -1   5       11.95       15.54      1.70 o 
  -2  -1   5      124.60      114.53      3.36 o 
  -1  -1   5       65.27       64.16      2.50 o 
   0  -1   5      426.25      442.26      5.89 o 
   1  -1   5      263.69      266.52      4.16 o 
   2  -1   5      212.36      200.88      5.84 o 
   3  -1   5        9.06       13.65      2.24 o 
   4  -1   5       65.51       69.65      2.57 o 
   5  -1   5       39.79       38.02      5.99 o 
   6  -1   5       30.93       33.60      3.85 o 
   7  -1   5        0.03        2.93      2.42 o 
  -7   0   5        0.78        5.49      1.73 o 
  -6   0   5        0.19        1.59      1.55 o 
  -5   0   5       79.68       65.77      5.15 o 
  -4   0   5      182.90      163.73      5.40 o 
  -3   0   5       84.93       92.24      3.25 o 
  -2   0   5       78.86       80.09      2.77 o 
  -1   0   5      147.97      152.56      3.38 o 
   0   0   5        0.08       -0.03      0.78 o 
   1   0   5      385.33      393.92      4.98 o 
   2   0   5      165.30      157.16      4.72 o 
   3   0   5      219.65      233.52      6.38 o 
   4   0   5      325.64      309.20     15.40 o 
   5   0   5        4.72        5.50      1.91 o 
   6   0   5        9.32       10.15      4.46 o 
   7   0   5       16.85       15.33      3.90 o 
  -7   1   5        5.13        2.77      5.38 o 
  -6   1   5        0.21        1.05      2.03 o 
  -5   1   5      191.88      184.30      6.90 o 
  -4   1   5      182.27      186.99      5.04 o 
  -3   1   5       40.12       46.89      2.93 o 
  -2   1   5      428.00      411.62      6.70 o 
  -1   1   5      330.80      338.98      4.51 o 
   0   1   5      317.92      322.65      4.59 o 
   1   1   5       13.41       12.94      1.30 o 
   2   1   5      267.08      251.40      4.17 o 
   3   1   5      292.60      302.40      5.15 o 
   4   1   5       43.61       53.42      4.52 o 
   5   1   5       25.69       19.58      2.86 o 
   6   1   5       22.14       17.91      3.96 o 
   7   1   5       23.40       28.82      5.04 o 
  -7   2   5        0.85        2.62      2.30 o 
  -6   2   5        1.97        4.31      1.43 o 
  -5   2   5       64.44       58.09      3.43 o 
  -4   2   5      219.14      212.23      5.53 o 
  -3   2   5        0.85        1.97      1.06 o 
  -2   2   5       12.61       17.26      3.48 o 
  -1   2   5        0.01       -0.92      0.98 o 
   0   2   5      815.31      806.85      8.17 o 
   1   2   5        0.45        0.19      0.73 o 
   2   2   5       59.29       57.77      2.55 o 
   3   2   5        5.94        6.60      1.30 o 
   4   2   5       46.09       49.96      3.00 o 
   5   2   5        7.42        8.53      2.30 o 
   6   2   5       14.78       12.83      3.48 o 
   7   2   5       59.78       52.79      6.78 o 
  -7   3   5       12.33       25.93      4.19 o 
  -6   3   5        0.27        2.33      2.15 o 
  -5   3   5        0.17        0.91      1.05 o 
  -4   3   5       39.44       40.74      3.56 o 
  -3   3   5       78.45       77.41      3.33 o 
  -2   3   5      524.39      534.44      7.40 o 
  -1   3   5      336.75      343.46     10.26 o 
   0   3   5        8.85        8.39      1.12 o 
   1   3   5      238.85      243.93      4.69 o 
   2   3   5      309.55      315.81      8.16 o 
   3   3   5      346.70      367.25      6.64 o 
   4   3   5        0.66        0.98      1.14 o 
   5   3   5      340.68      322.96      8.67 o 
   6   3   5       25.44       39.05      7.40 o 
   7   3   5        0.90        1.50      2.14 o 
  -6   4   5        1.14        0.06      1.99 o 
  -5   4   5        0.30        1.54      1.53 o 
  -4   4   5       10.34       14.31      1.99 o 
  -3   4   5       59.06       62.72      3.36 o 
  -2   4   5        3.78        6.23      1.22 o 
  -1   4   5      123.54      118.31      3.26 o 
   0   4   5        3.12        3.05      1.01 o 
   1   4   5       13.45       14.72      1.77 o 
   2   4   5       26.75       28.34      2.40 o 
   3   4   5       23.93       28.95      2.61 o 
   4   4   5       91.72       93.44      4.07 o 
   5   4   5      328.29      308.34      8.91 o 
   6   4   5        1.88        4.08      2.63 o 
   7   4   5        2.62        2.88      2.38 o 
  -6   5   5        3.33        6.95      2.57 o 
  -5   5   5        0.05        3.62      1.71 o 
  -4   5   5       25.28       18.24      2.39 o 
  -3   5   5       77.83       89.04      3.86 o 
  -2   5   5        5.91        9.33      1.54 o 
  -1   5   5      117.54      119.94      3.68 o 
   0   5   5        3.75        6.90      1.76 o 
   1   5   5      330.13      342.33      6.40 o 
   2   5   5       73.85       81.11      3.40 o 
   3   5   5       17.43       13.03      2.05 o 
   4   5   5       58.95       64.19      3.95 o 
   5   5   5       91.42       96.88      5.72 o 
   6   5   5       40.08       43.13      6.05 o 
   7   5   5        4.17        9.94      2.64 o 
  -6   6   5        2.28        3.94      1.68 o 
  -5   6   5        4.57        4.07      1.89 o 
  -4   6   5        8.62       12.67      2.35 o 
  -3   6   5        0.58        1.27      1.01 o 
  -2   6   5       63.85       65.02      3.26 o 
  -1   6   5       93.71       99.12      3.84 o 
   0   6   5       39.84       40.12      3.69 o 
   1   6   5        9.38       11.27      1.79 o 
   2   6   5        7.07        9.16      1.89 o 
   3   6   5        1.23        1.46      1.42 o 
   4   6   5       36.53       42.73      3.42 o 
   5   6   5        3.18        4.98      1.96 o 
   6   6   5        2.36        2.30      1.55 o 
  -5   7   5       14.30       15.03      3.37 o 
  -4   7   5       42.09       49.44      5.08 o 
  -3   7   5        7.52        9.05      1.86 o 
  -2   7   5      148.95      150.37      7.08 o 
  -1   7   5        4.28        5.18      1.31 o 
   0   7   5       75.66       78.09      3.68 o 
   1   7   5        5.73        5.46      1.54 o 
   2   7   5      225.21      204.71      9.25 o 
   3   7   5      122.34      123.97      5.04 o 
   4   7   5      168.07      166.62      6.91 o 
   5   7   5        5.22        5.50      4.23 o 
   6   7   5        1.48        4.20      1.88 o 
  -5   8   5        3.56        3.01      3.61 o 
  -4   8   5       20.34       21.53      4.44 o 
  -3   8   5      108.75       96.94      8.64 o 
  -2   8   5        0.85       -0.04      1.95 o 
  -1   8   5        0.96        0.52      1.52 o 
   0   8   5      145.77      133.38      6.11 o 
   1   8   5      211.20      203.35      7.49 o 
   2   8   5       16.26       18.04      3.10 o 
   3   8   5        0.00        3.06      1.36 o 
   4   8   5       26.43       29.19      3.65 o 
   5   8   5        8.40       11.62      2.83 o 
  -4   9   5        6.97       22.52     10.30 o 
  -3   9   5        1.37        7.00      3.05 o 
  -2   9   5       82.62       75.24      7.82 o 
  -1   9   5      307.05      298.68     15.66 o 
   0   9   5        3.58       13.61      2.64 o 
   1   9   5       30.14       25.42      3.54 o 
   2   9   5      161.18      142.11      6.69 o 
   3   9   5        4.40        9.26      2.35 o 
   4   9   5        7.69       10.19      3.51 o 
   5   9   5        5.81        6.24      2.87 o 
  -3  10   5       11.19       13.07      3.48 o 
  -2  10   5       76.06       69.10      7.78 o 
  -1  10   5       30.81       30.41      5.38 o 
   0  10   5        0.15        4.08      1.86 o 
   1  10   5       18.84       22.44      3.38 o 
   2  10   5       25.02       21.40      3.77 o 
   3  10   5        0.73       -1.44      1.44 o 
   4  10   5        0.66        3.84      2.66 o 
  -2  11   5       12.08        7.41      3.76 o 
  -1  11   5       12.31       14.55      3.46 o 
   0  11   5       33.09       36.67      5.71 o 
   1  11   5        0.09        5.77      2.99 o 
   2  11   5        0.39        2.61      1.79 o 
   3  11   5       20.92       35.31      5.77 o 
  -2 -10   6        0.50       -0.57      5.81 o 
  -1 -10   6       13.98       16.38      2.95 o 
   0 -10   6        5.37       10.48      2.31 o 
   1 -10   6       41.40       48.73      5.19 o 
   2 -10   6       46.79       44.93      6.85 o 
  -3  -9   6        1.08        5.69      2.52 o 
  -2  -9   6        9.36       13.43      3.58 o 
  -1  -9   6       27.70       33.02      3.99 o 
   0  -9   6       15.23       14.54      2.92 o 
   1  -9   6       34.79       40.03      6.21 o 
   2  -9   6        3.71        4.11      4.92 o 
   3  -9   6        0.08        3.49      2.32 o 
  -4  -8   6       18.42       20.19      4.22 o 
  -3  -8   6        0.06        3.07      3.76 o 
  -2  -8   6      108.88       97.68      5.80 o 
  -1  -8   6       59.17       61.74      5.42 o 
   0  -8   6       92.95       82.91      6.17 o 
   1  -8   6        3.60        2.53      1.74 o 
   2  -8   6       22.80       26.19      3.40 o 
   3  -8   6        0.28        3.37      2.27 o 
   4  -8   6       12.53       12.34      3.58 o 
  -5  -7   6        2.33        2.67      2.97 o 
  -4  -7   6        0.96        3.11      2.47 o 
  -3  -7   6        0.18        1.95      2.27 o 
  -2  -7   6      218.66      212.53      7.59 o 
  -1  -7   6      381.87      358.28      9.93 o 
   0  -7   6       63.01       67.43      7.95 o 
   1  -7   6        4.47        5.14      2.23 o 
   2  -7   6      193.43      186.33      7.16 o 
   3  -7   6       16.91       11.60      3.42 o 
   4  -7   6       25.42       24.29      4.73 o 
   5  -7   6        0.50        1.34      2.51 o 
  -5  -6   6        0.96        0.22      2.30 o 
  -4  -6   6        2.83        3.46      1.89 o 
  -3  -6   6       38.77       44.08      4.33 o 
  -2  -6   6        1.25        3.44      1.40 o 
  -1  -6   6        4.02        5.08      1.33 o 
   0  -6   6      152.27      142.49      4.26 o 
   1  -6   6       96.01       91.03      5.51 o 
   2  -6   6       10.70       13.62      2.50 o 
   3  -6   6        0.88        0.99      1.85 o 
   4  -6   6        6.97        3.52      3.11 o 
   5  -6   6       18.34       20.70      4.46 o 
  -6  -5   6        5.38        9.12      2.49 o 
  -5  -5   6       22.78       31.38      4.09 o 
  -4  -5   6      248.72      227.75      8.11 o 
  -3  -5   6      148.35      145.12      6.15 o 
  -2  -5   6        3.50        3.70      1.41 o 
  -1  -5   6      101.03      106.02      3.98 o 
   0  -5   6       17.95       17.83      2.07 o 
   1  -5   6        0.12        1.73      1.16 o 
   2  -5   6        1.14        1.40      1.14 o 
   3  -5   6      149.44      138.84      5.78 o 
   4  -5   6        0.01        1.85      1.69 o 
   5  -5   6        5.34        8.53      3.03 o 
   6  -5   6       14.89       19.86      3.40 o 
  -6  -4   6       65.33       68.82      6.16 o 
  -5  -4   6       43.17       43.07      4.63 o 
  -4  -4   6      308.36      291.95      8.97 o 
  -3  -4   6        1.76        2.21      0.96 o 
  -2  -4   6      103.38      103.59      3.95 o 
  -1  -4   6       56.09       60.61      3.32 o 
   0  -4   6      336.74      324.73      6.20 o 
   1  -4   6      280.26      281.21      5.75 o 
   2  -4   6        2.88        3.81      1.18 o 
   3  -4   6       31.39       31.33      3.49 o 
   4  -4   6      213.25      191.23     13.09 o 
   5  -4   6      111.89      116.19      6.96 o 
   6  -4   6       42.15       49.74      5.11 o 
  -6  -3   6        6.03        7.45      2.92 o 
  -5  -3   6        0.53        1.10      1.47 o 
  -4  -3   6        7.49        7.16      2.28 o 
  -3  -3   6       53.20       55.62      2.82 o 
  -2  -3   6       17.87       20.09      2.11 o 
  -1  -3   6      653.50      652.06     10.39 o 
   0  -3   6      174.81      170.67      4.31 o 
   1  -3   6       39.54       47.00      2.65 o 
   2  -3   6        8.73        9.28      1.31 o 
   3  -3   6       77.78       70.08      6.40 o 
   4  -3   6      151.72      141.08      6.06 o 
   5  -3   6       27.57       30.10      3.69 o 
   6  -3   6       42.46       39.62      5.74 o 
  -7  -2   6       38.30       39.24      4.60 o 
  -6  -2   6       33.10       35.60      4.27 o 
  -5  -2   6        3.83        4.62      1.91 o 
  -4  -2   6       42.36       40.65      4.76 o 
  -3  -2   6       17.30       20.64      2.34 o 
  -2  -2   6      145.33      136.67      3.98 o 
  -1  -2   6       10.23       10.52      1.57 o 
   0  -2   6       39.90       40.18      2.45 o 
   1  -2   6       94.88       88.56      2.91 o 
   2  -2   6     2183.35     2213.21     20.47 o 
   3  -2   6       82.56       84.88      4.97 o 
   4  -2   6        0.21        1.10      1.54 o 
   5  -2   6        1.89        2.17      1.67 o 
   6  -2   6       42.60       35.78      4.12 o 
   7  -2   6        9.85       10.91      3.75 o 
  -7  -1   6        0.29        3.91      1.61 o 
  -6  -1   6        5.79        3.90      1.94 o 
  -5  -1   6       12.28       11.98      2.58 o 
  -4  -1   6       20.81       17.75      2.71 o 
  -3  -1   6       15.63       20.97      2.29 o 
  -2  -1   6      357.69      331.67      5.97 o 
  -1  -1   6        1.25        1.26      1.01 o 
   0  -1   6      121.78      117.18      3.26 o 
   1  -1   6       12.19       13.72      1.38 o 
   2  -1   6      558.16      518.79      9.35 o 
   3  -1   6       10.09       15.80      2.57 o 
   4  -1   6       62.66       68.65      5.85 o 
   5  -1   6      143.36      135.26      6.63 o 
   6  -1   6        2.24        3.12      1.57 o 
   7  -1   6        0.02       -1.73      1.73 o 
  -7   0   6        0.01        6.57      2.63 o 
  -6   0   6        6.63        6.97      2.30 o 
  -5   0   6       16.73       19.20      3.08 o 
  -4   0   6        9.57       12.10      1.91 o 
  -3   0   6      186.28      180.67      4.60 o 
  -2   0   6      688.46      651.53      8.28 o 
  -1   0   6        0.54        0.64      0.84 o 
   0   0   6      128.12      111.34      3.06 o 
   1   0   6        3.89        2.30      0.87 o 
   2   0   6      785.24      756.02     11.23 o 
   3   0   6      583.73      605.39     10.89 o 
   4   0   6       17.76       21.37      2.96 o 
   5   0   6        5.56        3.56      1.91 o 
   6   0   6        6.08        5.12      1.63 o 
   7   0   6        7.40        8.31      6.72 o 
  -7   1   6        9.38        9.15      4.73 o 
  -6   1   6       34.48       35.10      5.31 o 
  -5   1   6       10.58       12.00      2.26 o 
  -4   1   6       76.96       69.15      4.50 o 
  -3   1   6        3.62        6.03      1.28 o 
  -2   1   6      349.86      328.93      5.52 o 
  -1   1   6       41.60       42.37      1.84 o 
   0   1   6       59.02       59.54      2.33 o 
   1   1   6        5.67       10.23      1.31 o 
   2   1   6       90.09       72.78      2.87 o 
   3   1   6       23.54       25.33      1.93 o 
   4   1   6       37.39       39.46      2.12 o 
   5   1   6      106.33       98.81      5.55 o 
   6   1   6        6.95        4.48      6.36 o 
   7   1   6       22.80       25.15      4.81 o 
  -7   2   6        2.79        7.64      6.66 o 
  -6   2   6       32.86       37.37      7.28 o 
  -5   2   6       10.69        8.83      1.75 o 
  -4   2   6        0.00        0.23      0.95 o 
  -3   2   6       32.14       32.65      2.19 o 
  -2   2   6     2339.80     2307.17     17.28 o 
  -1   2   6      249.54      237.94      5.93 o 
   0   2   6       41.98       42.22      1.83 o 
   1   2   6      111.48      101.22      3.01 o 
   2   2   6      197.27      193.97      4.29 o 
   3   2   6      157.90      155.77      4.09 o 
   4   2   6        2.25        4.70      1.24 o 
   5   2   6        3.93        4.91      1.82 o 
   6   2   6        4.75        4.81      2.39 o 
   7   2   6       22.29       15.37      4.32 o 
  -6   3   6       18.15       20.70      4.07 o 
  -5   3   6       16.71       16.38      2.69 o 
  -4   3   6       74.92       77.66      3.67 o 
  -3   3   6      106.94      102.56      4.34 o 
  -2   3   6        2.21        5.01      1.80 o 
  -1   3   6      112.61      114.29      4.39 o 
   0   3   6      419.59      401.52     10.56 o 
   1   3   6      577.30      573.25      7.63 o 
   2   3   6      125.74      139.60      3.94 o 
   3   3   6      478.81      467.46      9.79 o 
   4   3   6       12.51       15.69      2.03 o 
   5   3   6       20.38       24.84      3.07 o 
   6   3   6      131.39      120.97      9.63 o 
   7   3   6        5.12        7.34      2.77 o 
  -6   4   6       45.15       53.39      6.63 o 
  -5   4   6      121.39      122.19      7.01 o 
  -4   4   6      315.15      290.99      8.62 o 
  -3   4   6       20.04       20.57      2.16 o 
  -2   4   6        7.27       10.73      2.06 o 
  -1   4   6      183.43      200.32      3.79 o 
   0   4   6       90.93       92.60      3.86 o 
   1   4   6       33.22       38.37      2.58 o 
   2   4   6       77.80       80.81      4.06 o 
   3   4   6       21.83       22.86      2.42 o 
   4   4   6       30.77       42.37      3.27 o 
   5   4   6       65.85       65.77      4.35 o 
   6   4   6       50.94       44.69      6.10 o 
   7   4   6       15.77       17.95      6.32 o 
  -6   5   6       12.73        8.89      3.17 o 
  -5   5   6       15.88       15.33      2.69 o 
  -4   5   6        0.19        1.61      1.46 o 
  -3   5   6      136.12      127.30      5.63 o 
  -2   5   6        3.23        5.57      1.09 o 
  -1   5   6       58.91       57.73      2.73 o 
   0   5   6      140.52      127.65      3.85 o 
   1   5   6       36.18       38.73      2.80 o 
   2   5   6       58.66       56.77      3.42 o 
   3   5   6       12.61       13.79      2.08 o 
   4   5   6       84.22       89.44      4.43 o 
   5   5   6       21.68       19.83      2.95 o 
   6   5   6        3.20        7.00      2.82 o 
  -6   6   6        1.61        8.76      2.76 o 
  -5   6   6       17.90       22.81      3.29 o 
  -4   6   6        7.44       10.29      2.27 o 
  -3   6   6       52.28       42.51      4.18 o 
  -2   6   6        1.52        2.45      2.04 o 
  -1   6   6        0.10        1.53      1.03 o 
   0   6   6      176.17      187.64      7.38 o 
   1   6   6        7.69       10.56      1.84 o 
   2   6   6       27.70       27.01      3.51 o 
   3   6   6        2.86        4.91      1.68 o 
   4   6   6      148.73      130.54      4.89 o 
   5   6   6       60.01       64.18      5.35 o 
   6   6   6        1.21       10.30      3.25 o 
  -5   7   6        0.00        3.12      2.68 o 
  -4   7   6       32.78       33.67      3.85 o 
  -3   7   6       11.92       12.02      3.29 o 
  -2   7   6        4.42        5.14      1.82 o 
  -1   7   6      264.14      240.00      5.96 o 
   0   7   6       43.19       41.20      3.06 o 
   1   7   6        4.67        4.29      1.50 o 
   2   7   6       67.44       70.56      4.20 o 
   3   7   6      126.64      125.07      4.96 o 
   4   7   6       26.40       29.74      2.96 o 
   5   7   6       14.42       11.13      2.48 o 
   6   7   6        2.02       -0.80      2.07 o 
  -5   8   6        0.13        5.78      3.31 o 
  -4   8   6        0.02        6.22      2.48 o 
  -3   8   6        2.22        2.56      2.25 o 
  -2   8   6       19.36       22.15      4.41 o 
  -1   8   6       68.11       66.01      7.17 o 
   0   8   6      152.14      137.38      6.05 o 
   1   8   6      131.07      134.19      6.38 o 
   2   8   6       42.42       46.49      3.57 o 
   3   8   6      107.93      101.75      4.93 o 
   4   8   6        1.26        4.31      1.86 o 
   5   8   6        5.89        6.04      2.14 o 
  -4   9   6        1.52        3.44      3.77 o 
  -3   9   6        3.97        8.84      2.97 o 
  -2   9   6        0.08        3.12      2.50 o 
  -1   9   6        0.12       -1.11      1.96 o 
   0   9   6       66.00       72.09      5.59 o 
   1   9   6       12.28       18.80      3.05 o 
   2   9   6       20.13       18.16      3.27 o 
   3   9   6        9.19        9.41      2.42 o 
   4   9   6        5.15       10.95      3.07 o 
   5   9   6        3.56       13.31      3.23 o 
  -3  10   6       37.91       43.76      6.27 o 
  -2  10   6        0.03        1.16      2.75 o 
  -1  10   6        1.32        3.21      2.73 o 
   0  10   6        5.42        5.39      2.74 o 
   1  10   6       30.49       25.76      3.60 o 
   2  10   6        0.12        1.24      1.67 o 
   3  10   6        0.28        4.34      1.79 o 
   4  10   6       18.07       31.79      5.20 o 
  -1  11   6        0.01        1.30      3.00 o 
   0  11   6        0.55       -0.35      2.37 o 
   1  11   6        0.12        7.54      3.95 o 
   2  11   6        3.40        9.18      2.65 o 
  -1 -10   7       17.31       21.71      3.39 o 
   0 -10   7        2.25        7.42      2.09 o 
   1 -10   7        0.98       11.37      2.19 o 
  -3  -9   7        0.53        5.86      2.80 o 
  -2  -9   7      139.83      141.66     11.04 o 
  -1  -9   7       35.02       48.73      8.58 o 
   0  -9   7        0.00        2.17      1.69 o 
   1  -9   7        7.31       11.21      2.50 o 
   2  -9   7       20.83       22.12      4.67 o 
   3  -9   7        0.71        3.63      2.44 o 
  -4  -8   7        4.18        6.34      2.84 o 
  -3  -8   7       22.25       31.55      5.33 o 
  -2  -8   7       25.05       32.70      5.53 o 
  -1  -8   7        2.80        3.90      1.84 o 
   0  -8   7       88.36       88.75      6.49 o 
   1  -8   7       20.00       22.04      3.32 o 
   2  -8   7        0.08        1.15      2.08 o 
   3  -8   7        9.20       11.25      3.36 o 
   4  -8   7        0.75        1.78      2.34 o 
  -5  -7   7        2.26        5.12      4.18 o 
  -4  -7   7        0.55        4.31      2.49 o 
  -3  -7   7        1.28        4.59      2.85 o 
  -2  -7   7       71.85       64.52      5.28 o 
  -1  -7   7       43.00       44.58      4.48 o 
   0  -7   7        6.83        9.11      2.35 o 
   1  -7   7        0.56        0.84      1.54 o 
   2  -7   7       32.67       28.23      4.92 o 
   3  -7   7       11.50       10.43      6.49 o 
   4  -7   7        0.14       -0.45      2.27 o 
   5  -7   7       10.52        9.42      3.56 o 
  -5  -6   7        3.87        8.73      3.39 o 
  -4  -6   7        1.41        3.29      1.85 o 
  -3  -6   7       16.68       17.78      2.83 o 
  -2  -6   7        2.46        1.96      1.31 o 
  -1  -6   7       34.96       39.23      3.08 o 
   0  -6   7      118.76      111.51      5.05 o 
   1  -6   7      269.06      239.33      7.72 o 
   2  -6   7       73.11       69.41      6.08 o 
   3  -6   7        0.65       -0.30      1.73 o 
   4  -6   7        6.94       11.72      3.46 o 
   5  -6   7       14.23       13.18      3.73 o 
  -6  -5   7        9.33        4.36      2.23 o 
  -5  -5   7       39.70       40.33      4.73 o 
  -4  -5   7       31.84       36.59      4.11 o 
  -3  -5   7       23.69       25.04      3.38 o 
  -2  -5   7        3.68        4.51      1.55 o 
  -1  -5   7       11.02       14.53      2.15 o 
   0  -5   7       68.84       67.12      3.57 o 
   1  -5   7       36.35       41.33      3.02 o 
   2  -5   7        1.39        2.96      1.05 o 
   3  -5   7        1.74        1.87      1.98 o 
   4  -5   7        0.67        1.20      1.47 o 
   5  -5   7       13.47       11.74      2.65 o 
   6  -5   7        5.26        4.68      2.51 o 
  -6  -4   7        1.48        2.31      2.02 o 
  -5  -4   7        7.42        8.34      2.45 o 
  -4  -4   7      201.09      202.47      9.55 o 
  -3  -4   7       60.50       62.77      4.91 o 
  -2  -4   7      155.21      150.38      5.13 o 
  -1  -4   7        8.26        8.65      1.69 o 
   0  -4   7       13.67       11.72      1.88 o 
   1  -4   7       34.61       38.96      2.88 o 
   2  -4   7       24.58       26.43      2.29 o 
   3  -4   7       17.39       18.15      2.97 o 
   4  -4   7       71.25       68.20      5.38 o 
   5  -4   7       27.67       27.40      4.41 o 
   6  -4   7       10.18       13.88      2.67 o 
  -6  -3   7        3.79        6.55      2.19 o 
  -5  -3   7       59.51       59.85      5.44 o 
  -4  -3   7        9.84       11.98      2.49 o 
  -3  -3   7       39.07       46.04      2.80 o 
  -2  -3   7        0.08        0.34      1.16 o 
  -1  -3   7       16.08       18.61      2.15 o 
   0  -3   7        7.69        8.26      1.66 o 
   1  -3   7       77.86       80.04      3.43 o 
   2  -3   7       59.27       63.93      2.70 o 
   3  -3   7        1.64        0.22      2.22 o 
   4  -3   7      108.48       95.75      6.80 o 
   5  -3   7        0.00        1.97      1.65 o 
   6  -3   7        5.72        7.48      2.16 o 
  -6  -2   7       15.44       19.79      3.29 o 
  -5  -2   7       19.54       16.21      2.95 o 
  -4  -2   7       83.65       77.67      5.50 o 
  -3  -2   7       35.72       36.45      2.73 o 
  -2  -2   7      321.51      318.84      7.49 o 
  -1  -2   7       41.53       42.74      2.81 o 
   0  -2   7       97.98       88.76      3.27 o 
   1  -2   7      242.33      243.90      4.94 o 
   2  -2   7     1101.34     1038.97     10.06 o 
   3  -2   7        4.83        7.98      2.14 o 
   4  -2   7        3.37        1.19      1.74 o 
   5  -2   7        1.70        1.62      1.68 o 
   6  -2   7        2.03        2.29      1.70 o 
   7  -2   7        0.18        0.68      2.76 o 
  -6  -1   7        0.13        1.39      1.42 o 
  -5  -1   7       56.15       48.89      4.70 o 
  -4  -1   7       39.98       37.42      3.94 o 
  -3  -1   7        2.92        2.39      1.20 o 
  -2  -1   7      270.23      264.68      5.90 o 
  -1  -1   7        7.58        8.70      1.50 o 
   0  -1   7      221.93      222.77      4.79 o 
   1  -1   7     2859.54     2883.01     20.26 o 
   2  -1   7      686.73      611.38     10.73 o 
   3  -1   7        1.17       -0.38      1.45 o 
   4  -1   7      207.34      192.15      6.99 o 
   5  -1   7      174.47      151.71      6.87 o 
   6  -1   7        5.39        5.74      2.73 o 
   7  -1   7        8.72        9.45      3.14 o 
  -6   0   7        6.68        4.65      2.62 o 
  -5   0   7      100.72       92.24      5.49 o 
  -4   0   7       52.44       57.40      3.05 o 
  -3   0   7        8.45       13.65      2.57 o 
  -2   0   7      196.90      182.07      4.49 o 
  -1   0   7      304.32      282.13      5.26 o 
   0   0   7        9.22       11.16      1.51 o 
   1   0   7      721.24      711.96      8.24 o 
   2   0   7       83.21       77.74      5.42 o 
   3   0   7        2.70        0.45      1.56 o 
   4   0   7        2.93        3.50      2.11 o 
   5   0   7      297.67      254.51      8.40 o 
   6   0   7        4.87        2.74      1.85 o 
   7   0   7        0.31       -0.95      2.69 o 
  -6   1   7        6.38        2.35      2.00 o 
  -5   1   7      118.21      123.07      8.86 o 
  -4   1   7      164.75      152.73      5.53 o 
  -3   1   7        1.59        2.35      0.99 o 
  -2   1   7      426.03      396.98      6.27 o 
  -1   1   7     3507.78     3447.10     22.82 o 
   0   1   7      361.22      370.15      5.72 o 
   1   1   7      115.44      112.93      3.37 o 
   2   1   7       21.23       21.87      1.67 o 
   3   1   7        1.74        4.21      1.65 o 
   4   1   7       84.66       84.92      5.38 o 
   5   1   7       14.20       17.46      2.81 o 
   6   1   7        0.68        4.42      4.04 o 
   7   1   7       12.66       11.51      3.65 o 
  -6   2   7        3.90        3.17      2.24 o 
  -5   2   7        8.98       10.08      3.03 o 
  -4   2   7        0.48        0.60      1.48 o 
  -3   2   7        4.75        7.08      1.71 o 
  -2   2   7     1256.40     1146.57     12.10 o 
  -1   2   7       56.13       60.75      3.80 o 
   0   2   7        6.99        6.31      1.70 o 
   1   2   7       43.75       45.91      2.42 o 
   2   2   7      549.13      553.40      7.64 o 
   3   2   7       77.46       81.22      3.21 o 
   4   2   7       14.34       16.19      2.67 o 
   5   2   7       33.49       33.50      4.65 o 
   6   2   7        0.08        0.46      2.18 o 
   7   2   7        3.82        2.45      2.87 o 
  -6   3   7        5.27        7.82      2.61 o 
  -5   3   7        0.00        3.26      1.41 o 
  -4   3   7       20.03       19.63      2.97 o 
  -3   3   7        0.82        2.06      1.57 o 
  -2   3   7       27.64       30.11      3.24 o 
  -1   3   7      310.68      325.00      7.61 o 
   0   3   7        6.67       10.48      1.19 o 
   1   3   7        2.05        2.76      1.42 o 
   2   3   7       10.17        9.26      1.53 o 
   3   3   7        6.21       10.06      1.66 o 
   4   3   7        0.23        0.82      1.13 o 
   5   3   7        5.32        5.61      1.84 o 
   6   3   7        4.68       12.50      3.38 o 
   7   3   7        5.98        6.28      2.68 o 
  -6   4   7        4.93        9.63      2.89 o 
  -5   4   7       12.30       13.45      3.21 o 
  -4   4   7      107.75       95.60      6.02 o 
  -3   4   7       11.26       13.07      2.48 o 
  -2   4   7       53.46       51.18      5.04 o 
  -1   4   7       80.98       83.45      4.68 o 
   0   4   7       55.70       67.28      2.66 o 
   1   4   7      205.66      206.42      4.94 o 
   2   4   7      922.54      941.84     11.55 o 
   3   4   7       59.87       60.46      3.64 o 
   4   4   7       33.18       29.84      2.81 o 
   5   4   7       37.57       38.19      4.09 o 
   6   4   7       37.88       45.37      6.16 o 
   7   4   7        0.03        3.56      3.40 o 
  -6   5   7        2.19        4.00      2.60 o 
  -5   5   7       46.16       47.99      5.45 o 
  -4   5   7        0.01        3.48      1.61 o 
  -3   5   7        8.47       14.21      2.61 o 
  -2   5   7        7.09        7.88      2.20 o 
  -1   5   7      202.20      197.06     12.93 o 
   0   5   7      235.59      222.78      5.06 o 
   1   5   7       93.75       95.50      3.80 o 
   2   5   7       38.39       40.32      3.08 o 
   3   5   7      176.52      176.89      5.74 o 
   4   5   7       45.36       43.62      3.56 o 
   5   5   7       22.08       20.11      4.04 o 
   6   5   7       19.01       19.02      3.96 o 
  -5   6   7       14.44       17.28      2.81 o 
  -4   6   7        9.84        5.94      3.10 o 
  -3   6   7        7.99        6.91      2.19 o 
  -2   6   7        2.03        0.94      2.07 o 
  -1   6   7      163.31      149.59      5.90 o 
   0   6   7       36.17       46.98      2.84 o 
   1   6   7       36.03       37.67      3.01 o 
   2   6   7       29.10       32.16      3.05 o 
   3   6   7       12.27       13.54      2.20 o 
   4   6   7        0.22        1.67      2.52 o 
   5   6   7      226.24      217.66      7.85 o 
   6   6   7        0.67        6.72      2.85 o 
  -5   7   7        7.01       10.86      2.22 o 
  -4   7   7       16.61       15.43      2.94 o 
  -3   7   7        0.88        0.20      3.11 o 
  -2   7   7        0.37        1.66      2.36 o 
  -1   7   7       39.32       36.66      3.82 o 
   0   7   7       16.56       16.29      2.04 o 
   1   7   7      227.95      222.53      6.11 o 
   2   7   7       10.38       12.85      2.28 o 
   3   7   7        1.71        6.04      1.61 o 
   4   7   7       15.47       17.99      2.33 o 
   5   7   7       28.20       23.84      3.33 o 
   6   7   7        1.96        0.98      3.55 o 
  -4   8   7        3.18        5.59      2.61 o 
  -3   8   7       22.02       23.57      4.54 o 
  -2   8   7       20.72       19.22      4.14 o 
  -1   8   7      208.21      194.59      9.93 o 
   0   8   7        8.82        6.12      3.48 o 
   1   8   7       42.39       48.60      3.55 o 
   2   8   7        2.97        0.79      1.29 o 
   3   8   7      125.46      114.44      5.28 o 
   4   8   7        0.22        2.25      1.63 o 
   5   8   7        0.08        5.99      1.97 o 
  -4   9   7        1.49        2.65      5.19 o 
  -3   9   7        4.64        9.38      3.88 o 
  -2   9   7        0.97       -0.28      2.26 o 
  -1   9   7       16.98       14.71      3.85 o 
   0   9   7        5.78        6.34      2.94 o 
   1   9   7        0.18        2.24      1.37 o 
   2   9   7      207.50      177.51      8.54 o 
   3   9   7        6.31       11.57      2.81 o 
   4   9   7        0.03        4.59      3.36 o 
  -3  10   7        4.48        6.06      2.60 o 
  -2  10   7        1.62        3.83      2.62 o 
  -1  10   7       18.29       18.95      4.24 o 
   0  10   7        0.18        5.75      2.65 o 
   1  10   7        5.80        8.21      2.90 o 
   2  10   7        2.74        3.19      2.04 o 
   3  10   7        3.06        3.36      1.79 o 
  -1  11   7       12.99       16.08      4.23 o 
   0  11   7        3.31        7.51      3.01 o 
   1  11   7        0.08        4.10      4.24 o 
   2  11   7        0.87        8.82      2.99 o 
  -2  -9   8       25.46       30.15      5.10 o 
  -1  -9   8        0.35        4.36      2.41 o 
   0  -9   8        1.58        3.53      2.30 o 
   1  -9   8       15.04       19.57      6.09 o 
   2  -9   8       32.04       48.35      6.85 o 
  -3  -8   8        6.08        4.40      3.17 o 
  -2  -8   8       52.85       61.48      7.37 o 
  -1  -8   8       77.17       82.20      6.43 o 
   0  -8   8       22.81       22.82      3.41 o 
   1  -8   8       14.97       19.49      2.90 o 
   2  -8   8       29.48       28.11      5.21 o 
   3  -8   8        3.71        2.03      3.09 o 
  -4  -7   8       12.72       23.60      4.56 o 
  -3  -7   8       25.00       18.85      4.30 o 
  -2  -7   8        0.64        1.82      1.58 o 
  -1  -7   8        6.27        5.68      1.89 o 
   0  -7   8        9.32       13.78      3.25 o 
   1  -7   8      118.93      109.67     11.80 o 
   2  -7   8       10.30        3.89      2.54 o 
   3  -7   8       30.67       24.77      4.82 o 
   4  -7   8        2.52        5.81      2.65 o 
  -5  -6   8       14.54       17.05      3.54 o 
  -4  -6   8       25.09       29.41      3.81 o 
  -3  -6   8       84.23       96.20      5.78 o 
  -2  -6   8       15.72       18.96      3.11 o 
  -1  -6   8       22.45       21.07      2.31 o 
   0  -6   8       16.03       17.78      2.76 o 
   1  -6   8        1.32        6.63      1.91 o 
   2  -6   8        0.54        4.14      2.22 o 
   3  -6   8       83.99       63.05      7.22 o 
   4  -6   8       44.85       42.40      6.04 o 
   5  -6   8        2.62        2.93      2.36 o 
  -5  -5   8        6.81        6.23      2.15 o 
  -4  -5   8       11.35       13.03      2.70 o 
  -3  -5   8       17.12       19.05      2.95 o 
  -2  -5   8       22.91       23.45      2.63 o 
  -1  -5   8        0.69        0.49      1.34 o 
   0  -5   8        8.21        9.21      1.85 o 
   1  -5   8       33.91       35.37      4.20 o 
   2  -5   8        4.38        3.25      1.76 o 
   3  -5   8        0.71        1.00      1.64 o 
   4  -5   8       57.71       59.96      5.11 o 
   5  -5   8       10.83        7.89      2.03 o 
  -6  -4   8       27.94       27.68      3.87 o 
  -5  -4   8       22.53       20.95      3.32 o 
  -4  -4   8        0.00        2.11      3.15 o 
  -3  -4   8        0.43        1.20      1.73 o 
  -2  -4   8        0.83       -0.05      1.23 o 
  -1  -4   8       34.13       33.84      3.06 o 
   0  -4   8       18.66       22.27      2.51 o 
   1  -4   8       27.25       28.50      2.60 o 
   2  -4   8        7.97        9.06      2.27 o 
   3  -4   8      160.90      143.64      6.26 o 
   4  -4   8       13.40       16.67      2.88 o 
   5  -4   8       72.97       63.50      5.66 o 
   6  -4   8        1.16        0.87      1.68 o 
  -6  -3   8        0.05        2.44      1.66 o 
  -5  -3   8        0.52        1.72      1.74 o 
  -4  -3   8       31.77       29.76      3.68 o 
  -3  -3   8      175.71      165.42      4.98 o 
  -2  -3   8      239.03      214.06      5.74 o 
  -1  -3   8       24.71       28.22      2.76 o 
   0  -3   8       51.47       59.32      3.45 o 
   1  -3   8       75.70       82.23      3.59 o 
   2  -3   8       14.84       13.21      2.63 o 
   3  -3   8       30.03       31.08      3.67 o 
   4  -3   8        4.34        1.87      2.23 o 
   5  -3   8        2.89        1.95      1.82 o 
   6  -3   8        1.06        5.26      1.98 o 
  -6  -2   8       10.71       12.98      3.49 o 
  -5  -2   8        2.50        3.83      1.79 o 
  -4  -2   8        7.77        8.51      2.34 o 
  -3  -2   8        1.32        2.42      1.21 o 
  -2  -2   8       66.51       72.95      3.82 o 
  -1  -2   8       15.47       19.09      2.23 o 
   0  -2   8      172.16      178.21      4.74 o 
   1  -2   8       30.32       35.71      2.49 o 
   2  -2   8      948.06      912.47     10.29 o 
   3  -2   8       35.27       41.88      4.19 o 
   4  -2   8        3.44        4.75      2.01 o 
   5  -2   8       20.46       18.07      3.52 o 
   6  -2   8        6.02        4.53      2.11 o 
  -6  -1   8        4.52        7.42      6.69 o 
  -5  -1   8        5.05        8.26      3.47 o 
  -4  -1   8        0.27        2.32      1.59 o 
  -3  -1   8        8.73       10.52      1.97 o 
  -2  -1   8       68.55       73.22      5.69 o 
  -1  -1   8       45.00       51.06      4.05 o 
   0  -1   8       73.56       70.74      3.38 o 
   1  -1   8     1914.80     1903.43     16.00 o 
   2  -1   8      384.92      368.90      8.75 o 
   3  -1   8       67.10       58.23      4.72 o 
   4  -1   8       74.12       70.69      5.37 o 
   5  -1   8       76.47       78.24      5.96 o 
   6  -1   8       24.15       21.65      3.45 o 
  -6   0   8       17.17       13.39      3.72 o 
  -5   0   8        2.12        6.30      2.65 o 
  -4   0   8       81.64       82.37      7.31 o 
  -3   0   8      140.29      129.90      4.40 o 
  -2   0   8       38.95       40.06      2.72 o 
  -1   0   8      103.01       97.07      3.40 o 
   0   0   8        0.36        2.90      1.06 o 
   1   0   8      257.62      254.86      5.10 o 
   2   0   8       20.56       18.00      2.71 o 
   3   0   8       37.69       42.15      5.22 o 
   4   0   8       41.69       46.60      4.51 o 
   5   0   8       33.30       29.77      3.82 o 
   6   0   8        5.51        5.19      1.95 o 
   7   0   8        3.24        5.79      3.00 o 
  -6   1   8        3.36        2.80      2.47 o 
  -5   1   8       68.76       58.34      9.88 o 
  -4   1   8      104.90      109.61      5.50 o 
  -3   1   8       82.60       84.61      3.50 o 
  -2   1   8      151.15      142.35      3.81 o 
  -1   1   8     1764.01     1724.37     14.68 o 
   0   1   8       54.33       45.60      2.79 o 
   1   1   8       48.08       49.94      2.53 o 
   2   1   8      168.62      168.56      3.92 o 
   3   1   8        4.01        6.88      2.02 o 
   4   1   8       26.69       23.56      3.26 o 
   5   1   8        2.96        5.30      1.92 o 
   6   1   8        5.20        3.98      1.54 o 
   7   1   8        0.00       -1.68      4.65 o 
  -6   2   8        0.41        1.79      2.04 o 
  -5   2   8       20.79       15.94      8.44 o 
  -4   2   8        0.43        0.07      1.50 o 
  -3   2   8      118.21      114.15      5.42 o 
  -2   2   8     1058.29      961.45     17.53 o 
  -1   2   8      140.25      128.52      4.98 o 
   0   2   8       18.76       22.80      1.82 o 
   1   2   8        3.91        4.95      1.18 o 
   2   2   8      143.98      133.94      3.87 o 
   3   2   8        2.00        1.75      0.82 o 
   4   2   8       32.47       34.94      3.77 o 
   5   2   8       10.17        7.55      2.15 o 
   6   2   8       22.98       29.89      5.11 o 
   7   2   8       24.19       31.66      9.48 o 
  -6   3   8        0.00        1.20      2.13 o 
  -5   3   8        0.01        0.39      1.95 o 
  -4   3   8        0.68        2.63      1.75 o 
  -3   3   8       10.12        9.23      3.19 o 
  -2   3   8       33.87       31.76      3.55 o 
  -1   3   8       73.29       77.56      4.68 o 
   0   3   8       25.59       26.06      1.66 o 
   1   3   8      171.89      166.57      4.37 o 
   2   3   8       41.42       38.97      2.76 o 
   3   3   8        3.27        6.56      1.45 o 
   4   3   8        8.17       10.30      2.40 o 
   5   3   8        0.60        3.28      1.67 o 
   6   3   8        5.31        3.10      3.83 o 
  -6   4   8        0.48        7.43      2.61 o 
  -5   4   8       36.22       39.65      4.22 o 
  -4   4   8        8.83        6.29      2.38 o 
  -3   4   8      195.11      178.55      6.88 o 
  -2   4   8        0.17        0.95      1.57 o 
  -1   4   8       98.82      100.26      5.16 o 
   0   4   8      250.34      242.74      5.42 o 
   1   4   8        0.44        0.50      0.94 o 
   2   4   8       54.59       49.85      3.29 o 
   3   4   8        0.28        0.23      1.20 o 
   4   4   8      200.67      186.89      5.42 o 
   5   4   8       32.45       26.90      3.36 o 
   6   4   8      102.25      109.33      9.64 o 
  -5   5   8       20.55       13.46      2.54 o 
  -4   5   8       55.08       63.33      5.35 o 
  -3   5   8       28.78       24.06      3.26 o 
  -2   5   8        2.43        2.59      2.12 o 
  -1   5   8        0.01        0.62      1.43 o 
   0   5   8        1.32        2.74      0.81 o 
   1   5   8       98.86      102.33      4.05 o 
   2   5   8        3.68        5.04      1.48 o 
   3   5   8      120.18      119.95      4.57 o 
   4   5   8      476.20      465.53      9.15 o 
   5   5   8       37.39       44.86      5.86 o 
   6   5   8        9.35        4.80      2.51 o 
  -5   6   8        4.90        6.94      2.14 o 
  -4   6   8       49.18       43.90      4.47 o 
  -3   6   8       32.52       36.16      4.06 o 
  -2   6   8        8.01       10.56      2.47 o 
  -1   6   8       79.09       78.43      5.27 o 
   0   6   8       44.10       43.70      5.26 o 
   1   6   8        0.01        2.02      1.14 o 
   2   6   8        0.78        0.89      1.37 o 
   3   6   8       90.58       88.89      5.49 o 
   4   6   8        1.24        3.82      1.40 o 
   5   6   8        5.26        5.87      2.50 o 
   6   6   8       14.19       11.57      3.15 o 
  -5   7   8        0.30       -0.61      2.74 o 
  -4   7   8       21.33       22.97      3.25 o 
  -3   7   8       60.64       58.68      5.20 o 
  -2   7   8      127.91      112.74      6.16 o 
  -1   7   8        4.75        3.86      1.91 o 
   0   7   8      127.41      121.27      5.79 o 
   1   7   8      310.75      295.27      7.10 o 
   2   7   8      212.54      219.57      7.18 o 
   3   7   8       15.28       15.79      2.29 o 
   4   7   8       26.47       25.15      2.83 o 
   5   7   8        9.59        8.32      2.80 o 
  -4   8   8        2.05        6.17      2.59 o 
  -3   8   8        9.89        2.55      2.78 o 
  -2   8   8       62.11       58.60      7.16 o 
  -1   8   8        8.83       11.68      2.11 o 
   0   8   8       50.81       45.95      4.15 o 
   1   8   8       86.57       90.65      5.28 o 
   2   8   8      118.94      109.42      5.30 o 
   3   8   8       49.83       58.44      4.26 o 
   4   8   8       20.52       21.11      2.81 o 
   5   8   8        0.45        2.91      2.39 o 
  -3   9   8        0.00        1.30      2.47 o 
  -2   9   8        6.73       15.88      4.08 o 
  -1   9   8       43.83       51.54      6.89 o 
   0   9   8       35.48       34.54      7.18 o 
   1   9   8       33.13       45.18      6.17 o 
   2   9   8       31.96       38.87      4.10 o 
   3   9   8        3.89        5.06      2.01 o 
   4   9   8        3.84        9.74      2.78 o 
  -2  10   8       47.30       52.60      7.10 o 
  -1  10   8       42.60       51.84     10.08 o 
   0  10   8        0.86        2.60      3.85 o 
   1  10   8        0.00        1.65      2.32 o 
   2  10   8        4.07        3.75      2.36 o 
   3  10   8        5.02        5.53      1.92 o 
   0  11   8        0.20        5.41      2.60 o 
   1  11   8        5.95       10.65      3.57 o 
  -1  -9   9        4.34        3.79      2.16 o 
   0  -9   9       11.55       14.05      2.88 o 
   1  -9   9        1.90        6.34      2.90 o 
  -3  -8   9       13.42       14.98      3.81 o 
  -2  -8   9        2.51        5.71      2.81 o 
  -1  -8   9       18.35       19.08      3.12 o 
   0  -8   9        0.41        0.92      1.64 o 
   1  -8   9       23.90       22.89      4.51 o 
   2  -8   9        0.07        4.40      2.38 o 
   3  -8   9        9.02       11.33      3.58 o 
  -4  -7   9       14.19        5.19      5.93 o 
  -3  -7   9       16.49       20.07      4.38 o 
  -2  -7   9       29.19       32.17      5.19 o 
  -1  -7   9       52.08       65.20      5.53 o 
   0  -7   9       39.27       46.41      4.73 o 
   1  -7   9        0.87        0.52      2.38 o 
   2  -7   9        1.27        1.52      2.04 o 
   3  -7   9        0.19        1.97      2.04 o 
   4  -7   9        0.13        0.68      2.07 o 
  -4  -6   9        4.57       11.56      2.24 o 
  -3  -6   9        2.45        2.59      2.14 o 
  -2  -6   9      282.63      275.22      8.72 o 
  -1  -6   9       15.81       15.50      2.70 o 
   0  -6   9       77.60       71.33      5.40 o 
   1  -6   9        0.18        1.85      1.27 o 
   2  -6   9        0.31        3.07      2.33 o 
   3  -6   9       36.36       27.69      4.98 o 
   4  -6   9       18.72       16.53      3.84 o 
   5  -6   9        0.16       -0.67      2.15 o 
  -5  -5   9        9.44       11.59      2.51 o 
  -4  -5   9       48.99       55.27      5.26 o 
  -3  -5   9      121.31      117.09      6.38 o 
  -2  -5   9        9.77       13.23      2.45 o 
  -1  -5   9       82.26       88.75      4.51 o 
   0  -5   9      257.02      242.57      6.43 o 
   1  -5   9       34.42       40.59      3.22 o 
   2  -5   9       12.69       15.69      2.72 o 
   3  -5   9        0.54        3.38      1.59 o 
   4  -5   9        3.05        2.36      1.84 o 
   5  -5   9        5.69        3.63      3.03 o 
  -5  -4   9       10.24       10.72      2.52 o 
  -4  -4   9       20.96       22.02      3.30 o 
  -3  -4   9       18.62       21.09      3.07 o 
  -2  -4   9       30.43       31.01      3.03 o 
  -1  -4   9       40.70       48.63      4.28 o 
   0  -4   9      102.17      105.23      4.45 o 
   1  -4   9       21.10       29.38      2.70 o 
   2  -4   9        5.97        3.26      1.91 o 
   3  -4   9        4.02        3.57      1.86 o 
   4  -4   9        0.31        3.15      1.79 o 
   5  -4   9        0.26        4.01      2.46 o 
  -6  -3   9        3.20        6.76      2.86 o 
  -5  -3   9        7.46        7.62      2.97 o 
  -4  -3   9        2.90        7.49      2.12 o 
  -3  -3   9       99.95       97.80      4.25 o 
  -2  -3   9       26.59       26.32      2.84 o 
  -1  -3   9        0.06        1.33      1.48 o 
   0  -3   9      147.01      136.55      4.64 o 
   1  -3   9       56.99       58.14      3.27 o 
   2  -3   9       75.33       75.62      5.28 o 
   3  -3   9        2.92        7.11      2.36 o 
   4  -3   9       45.41       45.29      4.73 o 
   5  -3   9       16.88       21.19      3.35 o 
   6  -3   9        1.62        4.66      3.10 o 
  -6  -2   9        0.00        1.29      2.45 o 
  -5  -2   9        2.30        4.10      2.57 o 
  -4  -2   9       83.13       77.70      5.72 o 
  -3  -2   9        0.77        3.16      1.26 o 
  -2  -2   9       50.54       55.33      3.62 o 
  -1  -2   9        5.91        4.21      1.99 o 
   0  -2   9       51.17       58.21      3.49 o 
   1  -2   9       34.17       41.02      3.26 o 
   2  -2   9        0.13        1.36      1.73 o 
   3  -2   9        6.33        6.86      2.92 o 
   4  -2   9       21.24       22.29      4.27 o 
   5  -2   9       21.71       18.65      3.23 o 
   6  -2   9        0.21       -0.48      1.50 o 
  -6  -1   9        0.46        3.81      3.14 o 
  -5  -1   9        1.11        2.61      2.48 o 
  -4  -1   9       29.05       28.11      3.17 o 
  -3  -1   9       18.53       19.09      2.30 o 
  -2  -1   9      120.86      120.20      5.06 o 
  -1  -1   9      172.03      177.93      5.00 o 
   0  -1   9        5.41        7.45      1.59 o 
   1  -1   9        4.37        7.43      1.63 o 
   2  -1   9        1.67        0.71      1.64 o 
   3  -1   9       53.08       59.84      4.87 o 
   4  -1   9        0.73        0.92      1.70 o 
   5  -1   9        0.05        3.42      1.86 o 
   6  -1   9        2.25        3.62      3.63 o 
  -6   0   9        6.19        5.30      4.38 o 
  -5   0   9       10.33        8.27      3.49 o 
  -4   0   9      165.06      153.53      8.33 o 
  -3   0   9       46.33       48.90      2.90 o 
  -2   0   9       15.29       18.13      2.10 o 
  -1   0   9      336.31      326.98      6.41 o 
   0   0   9        0.16        0.13      1.03 o 
   1   0   9      285.92      269.17      5.59 o 
   2   0   9       19.28       24.39      3.13 o 
   3   0   9       72.06       69.42      5.09 o 
   4   0   9      193.69      172.04      6.98 o 
   5   0   9       25.88       28.41      3.81 o 
   6   0   9        8.00        9.98      2.55 o 
  -6   1   9        0.00        0.80      3.73 o 
  -5   1   9       18.99       24.46      6.90 o 
  -4   1   9        1.19        3.72      1.44 o 
  -3   1   9      117.06      112.95      5.70 o 
  -2   1   9        9.53       10.53      2.64 o 
  -1   1   9        3.18        3.37      1.29 o 
   0   1   9        2.28        2.96      1.30 o 
   1   1   9      244.84      241.04      5.34 o 
   2   1   9      363.59      354.55     10.09 o 
   3   1   9       21.67       18.00      2.85 o 
   4   1   9        1.33        1.38      2.04 o 
   5   1   9       17.32       18.68      2.99 o 
   6   1   9        0.22       -0.41      1.51 o 
  -6   2   9        9.22       15.25      3.63 o 
  -5   2   9       24.97       18.76      3.90 o 
  -4   2   9       10.29       14.00      2.57 o 
  -3   2   9       23.45       24.80      3.34 o 
  -2   2   9        7.87        6.18      2.09 o 
  -1   2   9      132.71      129.98      5.29 o 
   0   2   9       79.50       85.69      3.12 o 
   1   2   9       17.56       22.68      2.14 o 
   2   2   9       35.30       36.51      2.61 o 
   3   2   9       13.33       13.38      2.50 o 
   4   2   9      166.30      149.16      6.45 o 
   5   2   9       25.08       22.79      3.31 o 
   6   2   9       14.96       12.38      3.68 o 
  -6   3   9       10.91       11.63      3.34 o 
  -5   3   9       24.25       26.61      4.65 o 
  -4   3   9       53.88       50.29      4.63 o 
  -3   3   9        6.27        4.49      1.89 o 
  -2   3   9      123.59      113.38      5.56 o 
  -1   3   9        3.58        2.95      2.33 o 
   0   3   9       67.40       70.95      5.47 o 
   1   3   9        7.05        7.86      1.48 o 
   2   3   9       12.50       18.64      2.09 o 
   3   3   9       45.69       41.00      2.69 o 
   4   3   9        0.13        4.54      2.60 o 
   5   3   9       35.37       43.71      4.44 o 
   6   3   9        4.71       12.28      3.35 o 
  -5   4   9        1.09        0.61      2.16 o 
  -4   4   9       13.94       13.96      2.65 o 
  -3   4   9        0.06        2.02      1.59 o 
  -2   4   9        0.36        2.54      1.75 o 
  -1   4   9       26.48       23.41      3.16 o 
   0   4   9       87.12       90.74      4.50 o 
   1   4   9       69.37       73.11      3.40 o 
   2   4   9       32.64       38.60      3.06 o 
   3   4   9       79.06       78.97      3.95 o 
   4   4   9      170.00      164.61      6.81 o 
   5   4   9       40.20       39.17      4.34 o 
   6   4   9       10.99       15.91      3.88 o 
  -5   5   9        6.30        7.76      2.79 o 
  -4   5   9        2.58        2.56      1.69 o 
  -3   5   9       22.23       24.12      3.44 o 
  -2   5   9       18.71       16.59      3.05 o 
  -1   5   9        0.12        1.36      1.59 o 
   0   5   9        0.02       -1.08      1.49 o 
   1   5   9       45.56       49.40      2.97 o 
   2   5   9        8.76        8.71      1.71 o 
   3   5   9       40.09       44.08      3.42 o 
   4   5   9      102.02      103.46      6.38 o 
   5   5   9       64.03       70.35      5.68 o 
   6   5   9        0.57        1.20      2.18 o 
  -5   6   9        0.14       -0.32      1.79 o 
  -4   6   9        3.12        4.46      1.76 o 
  -3   6   9       18.53       17.11      2.80 o 
  -2   6   9       36.61       32.18      4.21 o 
  -1   6   9      133.94      126.70      6.07 o 
   0   6   9      139.06      124.28      6.15 o 
   1   6   9       27.00       31.57      2.69 o 
   2   6   9        0.03        2.29      1.36 o 
   3   6   9        3.86        2.92      1.40 o 
   4   6   9        0.15        2.90      1.96 o 
   5   6   9       38.68       41.19      5.84 o 
   6   6   9        1.88        3.39      2.32 o 
  -4   7   9        1.89        4.62      2.11 o 
  -3   7   9        7.21        3.95      1.88 o 
  -2   7   9       35.12       29.57      3.73 o 
  -1   7   9        4.21        9.56      2.41 o 
   0   7   9        2.43        2.48      1.74 o 
   1   7   9       49.84       47.06      4.43 o 
   2   7   9       92.71       94.28      4.64 o 
   3   7   9       15.79       17.56      2.36 o 
   4   7   9        0.31        0.83      1.27 o 
   5   7   9        0.25        3.25      2.26 o 
  -4   8   9        0.15        2.56      2.14 o 
  -3   8   9        0.74        1.37      2.08 o 
  -2   8   9        0.00        5.22      2.78 o 
  -1   8   9       17.04       17.74      2.80 o 
   0   8   9       87.54       79.60      5.53 o 
   1   8   9       13.26       14.18      2.70 o 
   2   8   9        2.34        5.28      1.95 o 
   3   8   9       70.63       84.36      5.11 o 
   4   8   9        6.39        7.77      1.81 o 
   5   8   9        1.94        2.56      2.40 o 
  -3   9   9        0.27        0.22      4.01 o 
  -2   9   9       17.52       15.94      4.08 o 
  -1   9   9        7.68       11.27      3.52 o 
   0   9   9        1.84        0.66      2.10 o 
   1   9   9       55.30       52.20      6.71 o 
   2   9   9       59.07       58.78      6.87 o 
   3   9   9        7.09        7.51      2.81 o 
   4   9   9        0.00        3.48      2.11 o 
  -2  10   9       21.50       24.97      4.79 o 
  -1  10   9        1.53        5.31      2.88 o 
   0  10   9        0.11        4.77      3.19 o 
   1  10   9       24.38       31.93      5.20 o 
   2  10   9        1.98        5.36      2.34 o 
   3  10   9        1.15        3.31      2.34 o 
  -2  -8  10        5.65       11.25      3.11 o 
  -1  -8  10        1.84        6.17      2.06 o 
   0  -8  10        3.33        5.05      1.79 o 
   1  -8  10        3.24        2.82      2.49 o 
   2  -8  10        1.15        0.84      2.44 o 
  -3  -7  10       10.12        6.04      3.03 o 
  -2  -7  10       46.82       48.02      7.86 o 
  -1  -7  10      124.08      123.30      7.32 o 
   0  -7  10       22.48       28.59      3.71 o 
   1  -7  10       26.44       35.03      5.44 o 
   2  -7  10       31.29       29.37      5.14 o 
   3  -7  10       11.36        7.50      4.52 o 
  -4  -6  10        4.30       11.20      2.29 o 
  -3  -6  10      116.02      124.36      6.68 o 
  -2  -6  10       12.12       13.53      2.15 o 
  -1  -6  10        3.18        8.01      2.40 o 
   0  -6  10       11.07       12.96      2.50 o 
   1  -6  10      102.41      106.56      9.01 o 
   2  -6  10        2.52        4.95      2.43 o 
   3  -6  10        3.77        4.91      2.30 o 
   4  -6  10        0.94        2.84      2.22 o 
  -4  -5  10       14.62       18.40      3.12 o 
  -3  -5  10      167.47      157.99      6.93 o 
  -2  -5  10        0.02        2.17      1.50 o 
  -1  -5  10        2.20        3.57      1.37 o 
   0  -5  10       41.85       41.08      3.39 o 
   1  -5  10       21.30       23.87      4.21 o 
   2  -5  10        1.33        2.43      1.54 o 
   3  -5  10       38.94       38.46      4.23 o 
   4  -5  10       12.54       20.38      4.29 o 
   5  -5  10        1.46       -0.65      2.20 o 
  -5  -4  10        0.21        3.60      2.39 o 
  -4  -4  10       42.45       42.48      4.57 o 
  -3  -4  10       42.52       46.21      4.50 o 
  -2  -4  10        6.49        5.41      1.57 o 
  -1  -4  10       32.77       36.72      3.26 o 
   0  -4  10        7.57       10.31      2.04 o 
   1  -4  10        9.98        9.29      2.43 o 
   2  -4  10       23.40       21.36      3.11 o 
   3  -4  10        3.18        6.90      2.11 o 
   4  -4  10       17.39       24.91      3.72 o 
   5  -4  10        5.79        7.48      2.34 o 
  -5  -3  10        0.00       -1.65      2.19 o 
  -4  -3  10       13.46       13.59      4.49 o 
  -3  -3  10       45.76       40.96      4.21 o 
  -2  -3  10       14.64       14.91      2.36 o 
  -1  -3  10      204.28      187.70     10.19 o 
   0  -3  10       55.86       57.82      3.85 o 
   1  -3  10        7.32       10.18      3.84 o 
   2  -3  10      122.04      115.68      5.99 o 
   3  -3  10      501.38      462.33     11.68 o 
   4  -3  10       58.37       64.08      5.49 o 
   5  -3  10        0.34        3.76      3.34 o 
  -5  -2  10        0.35        0.45      2.25 o 
  -4  -2  10       19.22       24.71      4.41 o 
  -3  -2  10        4.44        9.74      2.31 o 
  -2  -2  10       16.45       19.39      2.49 o 
  -1  -2  10       94.57       93.47      4.41 o 
   0  -2  10       34.11       33.60      3.21 o 
   1  -2  10        0.77        2.13      1.10 o 
   2  -2  10      154.16      129.74      6.00 o 
   3  -2  10      441.74      387.32     13.23 o 
   4  -2  10        0.98        0.42      1.59 o 
   5  -2  10        0.22        0.32      1.79 o 
   6  -2  10        0.07        3.30      2.84 o 
  -6  -1  10        5.46        5.60      3.11 o 
  -5  -1  10        1.34        1.05      3.86 o 
  -4  -1  10       30.46       35.74      5.21 o 
  -3  -1  10        9.43        7.39      1.41 o 
  -2  -1  10        5.29        4.94      1.56 o 
  -1  -1  10        0.00        0.26      1.33 o 
   0  -1  10        1.25        1.52      1.28 o 
   1  -1  10       21.16       25.11      2.35 o 
   2  -1  10       93.09       88.76      5.62 o 
   3  -1  10        1.72        0.62      1.68 o 
   4  -1  10        2.48        1.76      1.85 o 
   5  -1  10       30.30       33.49      4.17 o 
   6  -1  10       12.58       14.22      2.95 o 
  -6   0  10        0.00        3.51      2.63 o 
  -5   0  10       13.42       13.36      3.41 o 
  -4   0  10       47.65       41.55      5.61 o 
  -3   0  10      105.25      111.26      5.78 o 
  -2   0  10       59.93       57.15      3.56 o 
  -1   0  10       40.48       39.33      2.93 o 
   0   0  10      184.32      169.41      8.16 o 
   1   0  10       32.99       38.06      3.06 o 
   2   0  10      105.28      100.19      5.48 o 
   3   0  10      196.35      194.60      7.27 o 
   4   0  10       99.88       98.56      6.51 o 
   5   0  10       10.29       13.30      2.83 o 
   6   0  10       20.45       31.88      3.89 o 
  -6   1  10       15.11       12.92      4.83 o 
  -5   1  10        2.62        9.12      3.02 o 
  -4   1  10        0.83        2.61      1.24 o 
  -3   1  10        0.97        1.20      1.72 o 
  -2   1  10       48.22       47.28      4.43 o 
  -1   1  10       16.55       17.99      1.72 o 
   0   1  10       26.08       27.10      2.41 o 
   1   1  10        0.20        1.83      1.21 o 
   2   1  10       15.63       16.97      2.71 o 
   3   1  10        0.33       -0.60      1.53 o 
   4   1  10       62.09       66.68      5.46 o 
   5   1  10        4.77        9.88      3.21 o 
   6   1  10        0.40        2.44      1.81 o 
  -6   2  10        0.98        1.09      2.50 o 
  -5   2  10        0.70        5.61      2.52 o 
  -4   2  10        0.80        3.58      1.52 o 
  -3   2  10      200.97      176.83      7.76 o 
  -2   2  10      245.83      196.75     10.18 o 
  -1   2  10        3.25        5.72      2.90 o 
   0   2  10       89.23       91.11      3.30 o 
   1   2  10       29.81       28.53      2.46 o 
   2   2  10       14.77       16.30      2.21 o 
   3   2  10       35.93       31.57      3.75 o 
   4   2  10        0.02        3.32      1.82 o 
   5   2  10        0.63        3.26      1.73 o 
   6   2  10       12.48       15.96      3.16 o 
  -5   3  10        0.44        1.62      2.05 o 
  -4   3  10       28.49       37.23      4.08 o 
  -3   3  10      657.78      574.66     12.83 o 
  -2   3  10       69.16       61.63      5.07 o 
  -1   3  10       11.37       13.65      2.78 o 
   0   3  10      103.18       98.56      5.24 o 
   1   3  10      305.66      298.14      7.03 o 
   2   3  10      199.66      184.69      5.17 o 
   3   3  10      208.50      200.93      7.26 o 
   4   3  10       13.33       20.08      3.16 o 
   5   3  10        0.02        2.32      1.62 o 
   6   3  10        0.16        2.91      2.42 o 
  -5   4  10        4.00        6.82      2.58 o 
  -4   4  10       47.86       47.95      4.79 o 
  -3   4  10        7.27        8.00      2.47 o 
  -2   4  10       28.83       25.18      3.49 o 
  -1   4  10        7.07        8.05      2.38 o 
   0   4  10        8.46       10.20      2.45 o 
   1   4  10       23.86       26.35      2.39 o 
   2   4  10        7.59        9.80      1.75 o 
   3   4  10        6.34        8.31      2.16 o 
   4   4  10        6.23        6.90      3.01 o 
   5   4  10       33.22       34.96      4.15 o 
   6   4  10        2.72        2.26      2.20 o 
  -5   5  10        0.02        2.21      1.99 o 
  -4   5  10        7.98        8.36      2.14 o 
  -3   5  10       10.57       16.20      2.83 o 
  -2   5  10        3.69        2.91      1.65 o 
  -1   5  10        1.97        3.85      1.84 o 
   0   5  10        5.51        6.69      2.29 o 
   1   5  10       40.26       42.00      4.26 o 
   2   5  10       25.62       24.90      2.68 o 
   3   5  10        6.75        6.68      1.56 o 
   4   5  10        0.54        4.59      1.82 o 
   5   5  10       26.62       25.30      3.29 o 
   6   5  10       40.55       44.73      6.30 o 
  -4   6  10       16.03       16.25      2.73 o 
  -3   6  10       47.27       40.59      4.53 o 
  -2   6  10        3.48        5.28      1.99 o 
  -1   6  10       20.77       19.77      3.14 o 
   0   6  10        4.52        4.32      2.09 o 
   1   6  10       28.56       29.78      3.77 o 
   2   6  10        7.15        8.48      1.45 o 
   3   6  10       47.20       46.63      3.69 o 
   4   6  10        2.88        2.37      1.80 o 
   5   6  10       12.19        9.95      3.10 o 
  -4   7  10        0.66        1.58      2.64 o 
  -3   7  10        4.41        6.42      3.45 o 
  -2   7  10        5.50        7.49      2.25 o 
  -1   7  10      124.12      117.51     10.31 o 
   0   7  10        1.87       -1.29      1.48 o 
   1   7  10       13.72       12.03      2.85 o 
   2   7  10        0.03        2.83      2.22 o 
   3   7  10       11.85       15.06      2.77 o 
   4   7  10       14.41       22.01      3.09 o 
   5   7  10        2.41        1.13      2.48 o 
  -3   8  10        3.50        4.30      3.74 o 
  -2   8  10       17.80       16.97      2.64 o 
  -1   8  10       28.25       30.69      3.72 o 
   0   8  10       36.02       35.96      4.17 o 
   1   8  10       91.86       86.46      6.05 o 
   2   8  10       96.04      104.07      6.16 o 
   3   8  10       15.94       20.64      4.47 o 
   4   8  10        3.34        4.81      1.81 o 
  -2   9  10       45.67       55.52      7.41 o 
  -1   9  10       10.57       21.82      4.56 o 
   0   9  10        0.68        2.25      2.37 o 
   1   9  10        0.03        0.61      3.21 o 
   2   9  10       25.37       26.35      4.69 o 
   3   9  10        0.04        4.64      2.27 o 
  -1  10  10        3.80        4.31      2.85 o 
   0  10  10        1.54        4.88      2.75 o 
   1  10  10       54.38       52.40      6.83 o 
   2  10  10        1.88        3.97      2.45 o 
  -1  -8  11        1.15        0.62      2.03 o 
   0  -8  11        2.69        0.02      2.11 o 
   1  -8  11        0.07        0.52      2.25 o 
  -2  -7  11        7.31        9.75      3.49 o 
  -1  -7  11       31.73       36.15      4.04 o 
   0  -7  11        3.30        1.70      2.02 o 
   1  -7  11        7.90        9.46      3.06 o 
   2  -7  11        0.10        2.77      2.46 o 
   3  -7  11        0.17        2.53      2.34 o 
  -3  -6  11        1.51        6.59      2.79 o 
  -2  -6  11        7.42       11.15      3.68 o 
  -1  -6  11        0.21       -0.30      2.12 o 
   0  -6  11       30.74       28.02      3.27 o 
   1  -6  11       50.55       57.52      7.10 o 
   2  -6  11       39.48       33.98      5.55 o 
   3  -6  11        1.62        1.52      2.21 o 
   4  -6  11        0.78        3.18      2.38 o 
  -4  -5  11        3.95        7.34      2.06 o 
  -3  -5  11       36.64       43.87      4.53 o 
  -2  -5  11       51.09       55.70      4.14 o 
  -1  -5  11       54.01       53.57      4.02 o 
   0  -5  11       19.57       24.55      3.13 o 
   1  -5  11        0.96        3.57      1.66 o 
   2  -5  11       21.85       27.31      3.66 o 
   3  -5  11        4.74        5.77      2.82 o 
   4  -5  11        3.22        3.46      2.32 o 
  -4  -4  11       29.72       26.71      3.50 o 
  -3  -4  11       24.94       29.41      3.71 o 
  -2  -4  11       12.36       15.37      2.20 o 
  -1  -4  11       18.16       21.56      2.79 o 
   0  -4  11        1.04        4.25      1.45 o 
   1  -4  11        0.21        1.76      1.54 o 
   2  -4  11        1.76        2.37      1.70 o 
   3  -4  11        1.56        2.51      1.80 o 
   4  -4  11       56.00       59.10      5.52 o 
   5  -4  11        0.45        2.20      1.91 o 
  -5  -3  11        1.04        3.90      2.66 o 
  -4  -3  11        0.39        3.26      2.53 o 
  -3  -3  11       12.14       11.88      2.37 o 
  -2  -3  11        0.29       -0.40      1.25 o 
  -1  -3  11       19.68       23.73      2.68 o 
   0  -3  11       10.55       11.36      1.99 o 
   1  -3  11        1.52        1.32      1.70 o 
   2  -3  11       20.55       21.15      3.24 o 
   3  -3  11       35.99       28.52      3.85 o 
   4  -3  11       78.66       71.66      6.00 o 
   5  -3  11        0.44        3.18      1.89 o 
  -5  -2  11        2.52        8.74      3.11 o 
  -4  -2  11       13.94       14.91      4.81 o 
  -3  -2  11       24.93       28.91      3.10 o 
  -2  -2  11        0.44        4.63      1.34 o 
  -1  -2  11       88.95       92.13      4.57 o 
   0  -2  11        0.10       -0.67      1.28 o 
   1  -2  11       11.32       11.55      2.65 o 
   2  -2  11      399.52      361.62     10.13 o 
   3  -2  11       42.99       41.80      4.52 o 
   4  -2  11        0.19       -0.41      1.67 o 
   5  -2  11        2.67       -0.90      2.97 o 
  -5  -1  11       27.73       33.28      5.32 o 
  -4  -1  11       21.14       16.52      5.38 o 
  -3  -1  11       31.72       30.43      3.52 o 
  -2  -1  11       25.84       28.21      4.19 o 
  -1  -1  11       48.60       58.21      3.82 o 
   0  -1  11      113.86      113.14      4.52 o 
   1  -1  11      125.13      128.30      4.27 o 
   2  -1  11      234.22      202.99      9.87 o 
   3  -1  11        6.40        9.92      3.12 o 
   4  -1  11       20.52       20.37      3.34 o 
   5  -1  11       12.36        9.07      2.60 o 
   6  -1  11        5.49        7.32      2.23 o 
  -5   0  11        3.25        5.21      2.63 o 
  -4   0  11        0.58        2.21      4.18 o 
  -3   0  11       86.33       82.18      5.76 o 
  -2   0  11       43.86       44.61      4.29 o 
  -1   0  11       10.05       11.13      1.78 o 
   0   0  11        8.02        9.64      1.83 o 
   1   0  11        2.37        6.17      1.52 o 
   2   0  11       18.21       19.09      3.18 o 
   3   0  11       98.33       85.65      5.99 o 
   4   0  11       10.37       19.40      3.92 o 
   5   0  11       39.52       32.51      4.31 o 
   6   0  11       17.58       18.08      3.37 o 
  -5   1  11       10.56       12.49      3.22 o 
  -4   1  11       27.44       28.59      4.70 o 
  -3   1  11        4.40        4.25      1.73 o 
  -2   1  11       93.24       85.03      5.67 o 
  -1   1  11      125.33      138.55     14.30 o 
   0   1  11      133.27      129.35      4.27 o 
   1   1  11        5.12        6.27      1.51 o 
   2   1  11        0.37        1.87      1.67 o 
   3   1  11       15.15       16.69      2.94 o 
   4   1  11      127.96      125.88      7.33 o 
   5   1  11        1.21        2.61      3.34 o 
   6   1  11        1.79        4.78      2.04 o 
  -5   2  11        0.08        5.19      2.85 o 
  -4   2  11        0.01        4.54      1.59 o 
  -3   2  11       35.83       38.51      4.42 o 
  -2   2  11      470.09      391.82     15.21 o 
  -1   2  11        1.34        1.95      1.60 o 
   0   2  11       15.49       15.48      3.53 o 
   1   2  11       65.80       71.77      4.32 o 
   2   2  11       43.06       42.76      4.10 o 
   3   2  11       16.57       18.81      3.98 o 
   4   2  11       19.91       19.24      3.15 o 
   5   2  11        3.88        1.80      1.83 o 
   6   2  11        1.79        0.65      2.45 o 
  -5   3  11        0.01        4.80      2.19 o 
  -4   3  11       11.93       10.51      2.27 o 
  -3   3  11       49.73       40.43      4.35 o 
  -2   3  11       28.99       27.23      4.53 o 
  -1   3  11       27.09       30.76      4.24 o 
   0   3  11       32.88       33.54      3.86 o 
   1   3  11        5.54        7.40      2.24 o 
   2   3  11        0.59        1.63      1.04 o 
   3   3  11       66.15       62.81      5.16 o 
   4   3  11       11.61       11.71      2.44 o 
   5   3  11        2.67        5.86      1.90 o 
   6   3  11        1.26        3.84      3.66 o 
  -5   4  11        0.81        0.86      2.32 o 
  -4   4  11       99.02       92.90      6.64 o 
  -3   4  11        0.77        5.16      2.30 o 
  -2   4  11        3.65        2.04      1.89 o 
  -1   4  11        3.27        6.12      2.21 o 
   0   4  11      111.81      110.07      5.91 o 
   1   4  11        1.36        2.19      1.72 o 
   2   4  11       62.30       69.02      4.28 o 
   3   4  11       31.76       27.66      3.49 o 
   4   4  11        2.96        5.16      1.94 o 
   5   4  11       17.97       20.56      3.11 o 
   6   4  11        8.04       10.79      3.31 o 
  -4   5  11       10.73       10.17      2.68 o 
  -3   5  11        2.96        3.21      1.91 o 
  -2   5  11        0.96        1.73      1.67 o 
  -1   5  11       33.62       43.76      4.43 o 
   0   5  11      131.05      117.84      6.24 o 
   1   5  11       65.38       65.30      5.14 o 
   2   5  11        8.13       13.21      2.44 o 
   3   5  11       75.86       84.40      5.88 o 
   4   5  11       50.80       52.02      5.03 o 
   5   5  11        0.17        2.65      2.44 o 
  -4   6  11        4.65        4.84      2.03 o 
  -3   6  11       17.32       13.28      2.69 o 
  -2   6  11       24.80       25.94      3.72 o 
  -1   6  11        8.60        5.37      2.02 o 
   0   6  11      119.31      118.57      6.48 o 
   1   6  11       40.15       41.76      4.24 o 
   2   6  11      224.59      211.82     11.49 o 
   3   6  11       30.81       27.84      5.53 o 
   4   6  11        0.09        3.05      1.78 o 
   5   6  11       20.20       27.55      5.19 o 
  -4   7  11        0.00        4.17      2.15 o 
  -3   7  11        1.43        3.14      1.87 o 
  -2   7  11        3.28        3.48      1.69 o 
  -1   7  11       12.65       15.86      2.92 o 
   0   7  11       34.99       39.36      4.37 o 
   1   7  11       19.71       20.33      3.17 o 
   2   7  11       58.21       64.08      5.41 o 
   3   7  11       11.01       15.74      2.61 o 
   4   7  11       10.71       12.31      3.07 o 
  -3   8  11       11.16       14.57      2.39 o 
  -2   8  11        0.87        3.21      1.82 o 
  -1   8  11       19.79       28.14      3.69 o 
   0   8  11        4.07        6.72      2.17 o 
   1   8  11       39.01       45.24      4.66 o 
   2   8  11        2.78        5.98      2.06 o 
   3   8  11        0.00        1.31      3.47 o 
   4   8  11        2.36        3.98      5.62 o 
  -2   9  11        1.85        5.00      2.85 o 
  -1   9  11        0.11        2.43      2.61 o 
   0   9  11        7.20        9.45      4.22 o 
   1   9  11        0.09       -0.15      2.22 o 
   2   9  11       91.13       90.36      8.53 o 
   3   9  11        0.11        1.38      1.95 o 
  -1  -7  12        0.34        3.31      1.77 o 
   0  -7  12        0.00        3.85      4.93 o 
   1  -7  12        1.04       -1.34      2.76 o 
   2  -7  12        3.03        5.01      6.03 o 
  -3  -6  12       28.62       31.67      5.10 o 
  -2  -6  12        5.37        6.92      3.98 o 
  -1  -6  12       10.67       12.50      2.47 o 
   0  -6  12        7.96       10.04      4.53 o 
   1  -6  12        6.09        8.06      3.06 o 
   2  -6  12        3.93        5.24      2.33 o 
   3  -6  12        3.94        6.93      2.83 o 
  -3  -5  12       40.53       42.36      4.43 o 
  -2  -5  12        4.98        5.38      1.44 o 
  -1  -5  12       24.37       26.80      2.94 o 
   0  -5  12       17.30       18.88      2.94 o 
   1  -5  12       11.62       10.66      4.23 o 
   2  -5  12       34.37       37.19      4.14 o 
   3  -5  12        1.89        3.42      2.27 o 
   4  -5  12        0.00        3.14      3.60 o 
  -4  -4  12        0.08        6.50      9.47 o 
  -3  -4  12        0.65        2.22      1.53 o 
  -2  -4  12        1.53        2.29      1.33 o 
  -1  -4  12       82.05       84.91      5.95 o 
   0  -4  12        0.85        1.71      1.82 o 
   1  -4  12        8.29        9.34      2.25 o 
   2  -4  12        0.20        3.05      2.74 o 
   3  -4  12      109.15      109.52      7.25 o 
   4  -4  12        0.55        1.66      1.91 o 
  -4  -3  12       21.37       17.37      3.85 o 
  -3  -3  12       25.07       24.24      4.38 o 
  -2  -3  12        4.61        6.51      2.23 o 
  -1  -3  12        4.16        8.05      1.79 o 
   0  -3  12        0.09        3.18      1.28 o 
   1  -3  12        4.03        4.31      2.15 o 
   2  -3  12       13.61       16.96      2.95 o 
   3  -3  12       60.80       53.65      5.32 o 
   4  -3  12       29.97       26.91      3.89 o 
   5  -3  12        0.00        3.87      2.08 o 
  -5  -2  12        7.60        7.74      3.35 o 
  -4  -2  12       23.60       23.28      4.46 o 
  -3  -2  12        8.16       10.11      2.97 o 
  -2  -2  12        0.00        1.35      1.50 o 
  -1  -2  12        1.62        4.11      1.48 o 
   0  -2  12       75.79       77.06      4.45 o 
   1  -2  12        0.02        2.92      1.76 o 
   2  -2  12      177.35      166.93      7.13 o 
   3  -2  12        2.19        3.29      2.12 o 
   4  -2  12        4.61        5.84      3.23 o 
   5  -2  12        0.57        3.05      2.46 o 
  -5  -1  12        0.98        3.53      4.19 o 
  -4  -1  12        0.25        2.85      3.43 o 
  -3  -1  12      100.21      104.78      5.81 o 
  -2  -1  12       31.46       29.55      3.57 o 
  -1  -1  12        4.19        8.34      2.17 o 
   0  -1  12        2.68        6.68      1.69 o 
   1  -1  12        5.02        5.99      2.18 o 
   2  -1  12      167.51      151.22      6.93 o 
   3  -1  12        3.35        6.77      2.28 o 
   4  -1  12       18.21       20.04      3.45 o 
   5  -1  12        2.80        5.80      2.29 o 
  -5   0  12        3.54        1.44      3.08 o 
  -4   0  12       17.51       28.80      4.79 o 
  -3   0  12        1.06        8.01      1.86 o 
  -2   0  12       95.87      100.07      6.16 o 
  -1   0  12        2.77        2.15      2.31 o 
   0   0  12       81.01       89.03      4.14 o 
   1   0  12        1.36        3.15      1.78 o 
   2   0  12       36.30       35.58      4.13 o 
   3   0  12        4.48        9.03      2.33 o 
   4   0  12       11.70       13.05      2.79 o 
   5   0  12        3.42        6.03      2.27 o 
  -5   1  12        1.44        1.60      2.16 o 
  -4   1  12       28.62       25.29      7.91 o 
  -3   1  12        0.13        3.42      1.78 o 
  -2   1  12      129.90      111.46      7.32 o 
  -1   1  12        1.60        4.62      2.89 o 
   0   1  12       17.06       21.52      3.08 o 
   1   1  12        4.67        7.15      2.30 o 
   2   1  12       55.03       53.16      6.40 o 
   3   1  12       38.98       38.54      4.27 o 
   4   1  12       33.63       34.85      4.24 o 
   5   1  12        6.93        8.73      2.31 o 
  -5   2  12        2.68        4.08      2.46 o 
  -4   2  12        6.14        8.29      2.73 o 
  -3   2  12        3.93        8.32      2.09 o 
  -2   2  12      209.79      214.82      7.97 o 
  -1   2  12        3.45        4.11      1.86 o 
   0   2  12       24.56       21.06      3.17 o 
   1   2  12       13.99       18.74      3.06 o 
   2   2  12        5.66        6.94      1.99 o 
   3   2  12        0.27        0.91      1.52 o 
   4   2  12        7.71        8.13      2.41 o 
   5   2  12        0.60       -0.74      1.69 o 
  -5   3  12        0.94        4.98      3.17 o 
  -4   3  12       30.26       38.48      4.24 o 
  -3   3  12       26.93       32.14      3.96 o 
  -2   3  12        4.39        6.89      2.12 o 
  -1   3  12        0.54       -0.10      1.64 o 
   0   3  12        0.16       -1.57      1.57 o 
   1   3  12       53.56       65.97     11.16 o 
   2   3  12        0.29        0.53      1.26 o 
   3   3  12        2.43        3.43      1.81 o 
   4   3  12       22.38       16.36      2.95 o 
   5   3  12        0.79        2.79      2.28 o 
  -4   4  12        1.31        3.08      1.76 o 
  -3   4  12      116.13      115.98      7.33 o 
  -2   4  12       28.73       23.90      3.58 o 
  -1   4  12        0.51        2.61      1.77 o 
   0   4  12        9.77       14.28      2.67 o 
   1   4  12        5.56        2.83      1.82 o 
   2   4  12        8.69        9.82      3.23 o 
   3   4  12       23.61       23.46      3.14 o 
   4   4  12       24.10       26.85      3.65 o 
   5   4  12        0.00        4.47      1.86 o 
  -4   5  12        0.42        2.91      2.21 o 
  -3   5  12       23.16       25.68      3.75 o 
  -2   5  12       17.65       20.82      3.37 o 
  -1   5  12       19.72       19.35      3.22 o 
   0   5  12       60.20       63.18      5.98 o 
   1   5  12        0.02        2.12      1.68 o 
   2   5  12        0.00       -0.08      1.43 o 
   3   5  12      142.81      141.44      8.93 o 
   4   5  12       46.32       45.92      4.64 o 
   5   5  12        0.00        1.04      1.85 o 
  -4   6  12        3.28        7.76      2.37 o 
  -3   6  12        0.05        1.51      1.86 o 
  -2   6  12       10.52        8.76      2.33 o 
  -1   6  12       38.66       36.06      4.31 o 
   0   6  12        0.18        2.83      2.22 o 
   1   6  12       17.04       20.75      3.19 o 
   2   6  12        8.15       12.30      2.45 o 
   3   6  12      222.84      230.58     10.79 o 
   4   6  12        8.77        6.41      1.79 o 
  -3   7  12        8.28        5.53      3.39 o 
  -2   7  12       26.48       23.42      3.57 o 
  -1   7  12       22.33       23.56      3.55 o 
   0   7  12       31.19       25.10      3.46 o 
   1   7  12       64.79       63.27      5.50 o 
   2   7  12       41.73       43.70      4.53 o 
   3   7  12       33.43       47.62      6.03 o 
   4   7  12        5.58        6.58      2.72 o 
  -2   8  12        3.70        4.43      1.89 o 
  -1   8  12        4.19        4.34      2.04 o 
   0   8  12        6.33       12.58      2.42 o 
   1   8  12       17.58       20.16      3.22 o 
   2   8  12        4.20       10.02      2.27 o 
   3   8  12        0.13        7.13      2.63 o 
  -1   9  12        0.50        6.41      5.14 o 
   0   9  12        1.85        4.21      3.39 o 
   1   9  12       18.69       24.51      4.52 o 
   2   9  12       19.41       23.15      4.21 o 
  -2  -6  13      172.26      165.07      9.45 o 
  -1  -6  13       25.01       29.91      4.88 o 
   0  -6  13       41.52       44.85      6.24 o 
   1  -6  13        0.97        1.93      2.10 o 
   2  -6  13        5.22        4.03      3.57 o 
  -3  -5  13        2.40        7.76      2.36 o 
  -2  -5  13        0.01       -0.58      1.90 o 
  -1  -5  13        0.26        5.41      1.75 o 
   0  -5  13       84.47       95.36      8.03 o 
   1  -5  13        1.24        4.05      1.74 o 
   2  -5  13       15.43       17.92      4.05 o 
   3  -5  13        0.06        2.66      3.60 o 
  -3  -4  13        1.18        7.59      2.62 o 
  -2  -4  13        2.92        6.85      1.56 o 
  -1  -4  13        4.19        4.33      1.67 o 
   0  -4  13       23.79       31.37      3.85 o 
   1  -4  13        0.05       -1.33      1.61 o 
   2  -4  13        3.38        2.81      1.82 o 
   3  -4  13        0.15        5.15      3.28 o 
   4  -4  13        6.83        9.05      2.40 o 
  -4  -3  13        7.59       12.17      3.19 o 
  -3  -3  13        1.31        1.87      4.12 o 
  -2  -3  13        0.22        2.43      1.56 o 
  -1  -3  13       14.15       14.42      2.18 o 
   0  -3  13       63.67       59.30      5.20 o 
   1  -3  13       20.85       18.97      3.20 o 
   2  -3  13        5.14        9.09      2.54 o 
   3  -3  13        9.69        9.22      2.50 o 
   4  -3  13       44.50       43.82      4.99 o 
  -4  -2  13       32.43       34.12      5.31 o 
  -3  -2  13        3.25        5.95      2.80 o 
  -2  -2  13       40.33       45.26      4.49 o 
  -1  -2  13       30.01       30.34      3.59 o 
   0  -2  13        5.42        4.72      1.76 o 
   1  -2  13        0.07        0.51      1.52 o 
   2  -2  13       26.40       36.67      4.38 o 
   3  -2  13        3.73        6.57      2.46 o 
   4  -2  13        0.83        2.97      2.14 o 
  -4  -1  13        7.63        6.04      3.17 o 
  -3  -1  13       28.94       26.79      5.05 o 
  -2  -1  13       29.26       33.66      3.88 o 
  -1  -1  13       70.52       75.08      5.58 o 
   0  -1  13       15.39       14.21      2.25 o 
   1  -1  13       12.15       12.59      2.56 o 
   2  -1  13        0.46        3.08      1.82 o 
   3  -1  13       10.75       12.68      2.92 o 
   4  -1  13        5.98        2.37      2.16 o 
   5  -1  13        2.23        4.88      2.20 o 
  -4   0  13       31.86       26.26      4.88 o 
  -3   0  13        0.04        2.05      1.69 o 
  -2   0  13        4.24        5.74      2.43 o 
  -1   0  13       35.98       34.75      3.96 o 
   0   0  13        1.74        4.59      1.83 o 
   1   0  13        7.24        8.43      2.14 o 
   2   0  13        0.31        1.50      1.82 o 
   3   0  13        0.77        2.32      2.21 o 
   4   0  13       18.24       20.36      3.38 o 
   5   0  13        0.07       -1.22      1.70 o 
  -4   1  13        1.88       -1.86      2.96 o 
  -3   1  13       19.01       17.29      3.01 o 
  -2   1  13        6.68        8.75      2.52 o 
  -1   1  13        3.50        4.88      1.90 o 
   0   1  13       37.46       37.78      3.99 o 
   1   1  13      106.26       90.64      8.07 o 
   2   1  13       77.42       77.51      5.84 o 
   3   1  13       77.07       75.48      6.07 o 
   4   1  13        0.94        3.42      1.96 o 
   5   1  13       24.29       25.41      3.71 o 
  -4   2  13        5.72        7.09      4.21 o 
  -3   2  13        0.04        4.11      2.41 o 
  -2   2  13       36.91       40.11      4.33 o 
  -1   2  13       12.43       18.67      2.87 o 
   0   2  13        0.71        1.66      2.27 o 
   1   2  13      104.43      105.30     11.84 o 
   2   2  13       12.19       14.13      4.32 o 
   3   2  13        0.03       -0.72      2.42 o 
   4   2  13       34.81       37.39      4.37 o 
   5   2  13        7.67        2.52      3.12 o 
  -4   3  13       30.44       18.31      3.61 o 
  -3   3  13       11.39       11.83      2.70 o 
  -2   3  13        0.07        1.75      1.63 o 
  -1   3  13        4.56        3.99      1.70 o 
   0   3  13       22.84       24.68      4.49 o 
   1   3  13       24.83       28.12      3.32 o 
   2   3  13        6.52        7.75      2.99 o 
   3   3  13       21.74       21.25      2.96 o 
   4   3  13        3.29        7.18      3.67 o 
   5   3  13        1.88        5.11      4.04 o 
  -4   4  13       25.65       18.17      3.00 o 
  -3   4  13        6.58       10.13      3.35 o 
  -2   4  13        2.21        3.07      2.36 o 
  -1   4  13        5.96        8.21      2.33 o 
   0   4  13       33.75       36.47      4.10 o 
   1   4  13       25.10       28.20      3.62 o 
   2   4  13        0.07        1.26      2.85 o 
   3   4  13       12.34       15.35      6.08 o 
   4   4  13       17.91       25.58      3.36 o 
   5   4  13        0.22        3.99      1.95 o 
  -3   5  13        7.37        7.36      2.76 o 
  -2   5  13       22.15       24.78      3.70 o 
  -1   5  13        0.03        4.18      1.85 o 
   0   5  13        1.15        4.51      1.88 o 
   1   5  13       16.48       16.51      2.69 o 
   2   5  13       43.27       44.68      6.01 o 
   3   5  13       47.90       50.94      9.96 o 
   4   5  13       28.40       27.38      4.73 o 
  -3   6  13        0.18        2.79      1.94 o 
  -2   6  13       13.90       10.70      2.64 o 
  -1   6  13       30.52       31.09      4.06 o 
   0   6  13       48.93       46.40      4.88 o 
   1   6  13        2.97        8.15      2.16 o 
   2   6  13       16.33       21.27      4.29 o 
   3   6  13        0.44        7.08      2.57 o 
   4   6  13        0.49        3.05      2.36 o 
  -2   7  13        0.13        4.57      1.97 o 
  -1   7  13       17.78       19.03      3.21 o 
   0   7  13       12.71       13.34      2.88 o 
   1   7  13       38.06       34.87      4.24 o 
   2   7  13       18.57       25.04      3.74 o 
   3   7  13        7.53       10.50      2.98 o 
  -1   8  13        0.80        5.81      2.02 o 
   0   8  13        2.47        7.22      2.23 o 
   1   8  13        3.00        7.44      3.80 o 
   2   8  13        5.20        8.65      2.24 o 
  -1  -5  14        0.31        4.75      1.62 o 
   0  -5  14       21.14       24.09      5.53 o 
   1  -5  14       11.63       14.62      3.38 o 
   2  -5  14        0.96        3.66      2.49 o 
  -2  -4  14        5.28        1.27      2.36 o 
  -1  -4  14       32.60       29.69      3.50 o 
   0  -4  14        8.03        8.03      4.38 o 
   1  -4  14        0.66        3.12      2.02 o 
   2  -4  14        9.84       18.09      2.88 o 
   3  -4  14        3.32        8.30      2.49 o 
  -3  -3  14        8.94       15.41      3.46 o 
  -2  -3  14        6.91        9.13      2.73 o 
  -1  -3  14        4.73        9.25      3.21 o 
   0  -3  14        1.09        5.05      1.83 o 
   1  -3  14       11.93        7.04      2.30 o 
   2  -3  14       21.95       28.67      3.91 o 
   3  -3  14      156.03      152.32      8.38 o 
  -3  -2  14       13.02       10.88      3.40 o 
  -2  -2  14        5.11        8.99      2.16 o 
  -1  -2  14       24.38       23.61      3.12 o 
   0  -2  14        0.45        2.28      2.52 o 
   1  -2  14       26.40       31.21      4.43 o 
   2  -2  14        2.23        2.09      1.88 o 
   3  -2  14      226.44      195.75     10.59 o 
   4  -2  14        0.23        1.88      2.11 o 
  -4  -1  14        9.65       14.10      4.53 o 
  -3  -1  14       25.18       33.27      5.54 o 
  -2  -1  14       18.78       20.36      3.02 o 
  -1  -1  14        4.50        8.23      2.18 o 
   0  -1  14        0.08       -0.41      3.70 o 
   1  -1  14       11.16       13.66      3.62 o 
   2  -1  14        8.43        9.71      2.52 o 
   3  -1  14        0.21        2.15      2.01 o 
   4  -1  14        1.24        4.38      2.30 o 
  -4   0  14        4.46        9.73      2.98 o 
  -3   0  14        6.21       10.76      2.18 o 
  -2   0  14       15.84       23.67      3.29 o 
  -1   0  14       11.36       12.32      2.66 o 
   0   0  14       48.64       51.92      6.48 o 
   1   0  14        0.76        1.75      2.37 o 
   2   0  14       36.07       32.61      4.06 o 
   3   0  14        7.34       11.38      2.85 o 
   4   0  14       13.19       14.85      3.75 o 
  -4   1  14        0.08        4.77      2.48 o 
  -3   1  14        0.02        1.69      1.97 o 
  -2   1  14        8.18        7.61      2.33 o 
  -1   1  14        5.88        6.22      2.13 o 
   0   1  14        3.37       -0.19      1.37 o 
   1   1  14        4.32        5.66      4.03 o 
   2   1  14       56.00       58.40      6.96 o 
   3   1  14       46.52       48.79      6.54 o 
   4   1  14       11.00       15.96      2.98 o 
  -4   2  14        0.21        6.38      2.55 o 
  -3   2  14       89.67       95.04      6.99 o 
  -2   2  14        0.66        4.85      1.93 o 
  -1   2  14       31.21       35.63      4.09 o 
   0   2  14       14.22       15.27      2.48 o 
   1   2  14        9.28        9.21      3.39 o 
   2   2  14       10.14       12.92      4.40 o 
   3   2  14       94.60       92.34      5.74 o 
   4   2  14       11.14       12.04      2.60 o 
  -3   3  14      255.74      221.56      8.72 o 
  -2   3  14       12.45       18.45      3.15 o 
  -1   3  14        9.81       10.50      2.89 o 
   0   3  14        0.36        3.75      1.61 o 
   1   3  14       44.23       50.18      6.31 o 
   2   3  14        0.13        0.26      2.13 o 
   3   3  14       29.24       26.95      4.71 o 
   4   3  14       20.32       18.68      4.19 o 
  -3   4  14        0.08        2.30      1.81 o 
  -2   4  14        6.57        8.20      2.19 o 
  -1   4  14        5.51        6.03      2.82 o 
   0   4  14        0.76        4.28      1.94 o 
   1   4  14       31.26       37.41      5.73 o 
   2   4  14        0.58        5.64      2.74 o 
   3   4  14        1.92        6.20      2.57 o 
   4   4  14        1.80        8.03      5.84 o 
  -3   5  14        1.15        2.60      2.46 o 
  -2   5  14       12.16       11.66      2.66 o 
  -1   5  14        2.03        2.77      1.81 o 
   0   5  14        2.10        4.63      1.97 o 
   1   5  14       66.77       61.10      5.26 o 
   2   5  14        5.92       10.39      3.24 o 
   3   5  14       11.37       11.11      3.00 o 
   4   5  14        1.29        9.20      3.02 o 
  -2   6  14        5.77        8.91      2.40 o 
  -1   6  14       18.86       22.07      3.63 o 
   0   6  14        1.55        6.24      2.07 o 
   1   6  14        5.22        7.11      2.84 o 
   2   6  14       16.20       20.17      4.07 o 
   3   6  14       27.59       33.16      5.01 o 
  -1   7  14       11.12       15.04      2.67 o 
   0   7  14        0.83        1.67      1.82 o 
   1   7  14        2.36        6.80      3.06 o 
   2   7  14       10.95       12.10      6.60 o 
   0   8  14        0.09        1.12      1.80 o 
   1   8  14        4.88        6.29      2.22 o 
  -1  -4  15        6.05       11.30      2.79 o 
   0  -4  15        0.04        1.77      2.06 o 
   1  -4  15        5.70        7.13      2.05 o 
   2  -4  15        4.80        7.63      2.41 o 
  -2  -3  15        4.67        5.77      1.91 o 
  -1  -3  15        0.40        2.37      2.18 o 
   0  -3  15        3.08        4.87      4.19 o 
   1  -3  15        0.11        1.68      2.17 o 
   2  -3  15       16.59       16.96      3.17 o 
  -2  -2  15       22.91       27.01      3.44 o 
  -1  -2  15        9.24        9.50      3.09 o 
   0  -2  15        6.10        8.16      2.80 o 
   1  -2  15        0.59        1.69      1.92 o 
   2  -2  15       32.94       30.36      4.15 o 
   3  -2  15        9.51        9.24      2.62 o 
  -3  -1  15        1.29        7.53      2.80 o 
  -2  -1  15       17.26       20.76      2.96 o 
  -1  -1  15       33.14       36.28      4.38 o 
   0  -1  15       10.52       16.19      3.66 o 
   1  -1  15        3.76        8.22      2.71 o 
   2  -1  15        9.80        9.47      2.88 o 
   3  -1  15        0.17        1.73      2.19 o 
  -3   0  15       20.57       23.06      4.55 o 
  -2   0  15        0.16        2.44      1.78 o 
  -1   0  15        6.74        6.82      2.96 o 
   0   0  15        0.93        1.13      2.72 o 
   1   0  15       13.72       11.09      3.21 o 
   2   0  15        0.24        6.04      2.80 o 
   3   0  15       17.03       11.95      2.76 o 
   4   0  15        3.89        7.47      2.58 o 
  -3   1  15        0.54        1.80      1.80 o 
  -2   1  15        1.32        1.43      1.79 o 
  -1   1  15        0.05        2.40      1.63 o 
   0   1  15        6.65        8.48      3.07 o 
   1   1  15        0.00        3.48      2.37 o 
   2   1  15       19.79       21.09      4.35 o 
   3   1  15        1.85        3.79      2.73 o 
   4   1  15       14.19       14.88      2.71 o 
  -3   2  15        9.69       10.76      2.33 o 
  -2   2  15       34.67       33.29      3.97 o 
  -1   2  15        0.62        2.26      1.60 o 
   0   2  15       11.76       15.12      3.89 o 
   1   2  15        3.98        4.31      2.72 o 
   2   2  15        0.33        5.41      2.73 o 
   3   2  15       19.40       18.55      4.28 o 
   4   2  15       11.17       15.91      3.62 o 
  -3   3  15       11.31       10.88      2.40 o 
  -2   3  15       19.25       20.77      5.87 o 
  -1   3  15        5.01        9.17      2.15 o 
   0   3  15       19.01       13.83      3.49 o 
   1   3  15        8.31       13.99      3.75 o 
   2   3  15        7.74        5.83      4.65 o 
   3   3  15        4.50        7.66      2.60 o 
   4   3  15       10.24       15.45      3.67 o 
  -2   4  15        8.77       13.34      2.69 o 
  -1   4  15        0.15        5.29      2.07 o 
   0   4  15       23.56       22.02      4.23 o 
   1   4  15        7.44        8.09      4.09 o 
   2   4  15        1.74        8.62      2.88 o 
   3   4  15        1.52        3.15      2.78 o 
  -2   5  15        2.11        2.17      2.14 o 
  -1   5  15        5.01        2.50      1.84 o 
   0   5  15       22.24       16.40      4.64 o 
   1   5  15        0.50        4.18      2.61 o 
   2   5  15        2.27        9.92      3.22 o 
   3   5  15        0.16        1.20      2.34 o 
  -1   6  15        4.47        5.81      2.10 o 
   0   6  15       64.22       71.22      6.09 o 
   1   6  15       27.58       28.47      4.87 o 
   2   6  15      101.51      112.31     10.02 o 
   0   7  15        0.01        5.94      2.51 o 
   1   7  15       10.09       12.59      3.35 o 
   0  -3  16        3.16        6.00      3.42 o 
   1  -3  16        0.15        6.46      2.72 o 
  -1  -2  16        0.11        3.64      2.54 o 
   0  -2  16       31.42       32.90      5.07 o 
   1  -2  16        4.77        9.71      3.26 o 
   2  -2  16        8.34       16.24      8.20 o 
  -2  -1  16        1.57        2.03      3.72 o 
  -1  -1  16        4.57        7.04      2.74 o 
   0  -1  16        3.13        7.17      3.58 o 
   1  -1  16       11.80       21.05      3.96 o 
   2  -1  16       15.63       12.11      3.48 o 
  -2   0  16       19.32       16.80      4.30 o 
  -1   0  16       10.79       12.43      3.40 o 
   0   0  16        1.80       -0.61      2.38 o 
   1   0  16       14.35       25.80      4.93 o 
   2   0  16        9.80       11.77      3.66 o 
   3   0  16        6.04        7.23      3.02 o 
  -2   1  16       17.24       23.54      3.33 o 
  -1   1  16       18.21       22.27      4.53 o 
   0   1  16        0.02        2.94      2.43 o 
   1   1  16        7.58        9.00      2.90 o 
   2   1  16        1.89        2.53      3.02 o 
   3   1  16        5.83        7.31      3.43 o 
  -2   2  16       14.19       16.71      3.06 o 
  -1   2  16        2.65        8.21      1.98 o 
   0   2  16       14.35       15.46      4.71 o 
   1   2  16        9.69        8.08      3.98 o 
   2   2  16       20.18       23.38      4.83 o 
   3   2  16        2.38        3.08      3.58 o 
  -2   3  16        4.91        6.30      2.18 o 
  -1   3  16       11.51       10.62      2.33 o 
   0   3  16       13.54       19.62      6.05 o 
   1   3  16        0.83        2.65      2.23 o 
   2   3  16        0.16        3.15      2.56 o 
   3   3  16        0.00        3.77      3.37 o 
  -1   4  16        6.64        7.89      2.12 o 
   0   4  16        4.30        1.01      2.07 o 
   1   4  16        5.35       11.58      3.30 o 
   2   4  16        0.16        1.74      2.59 o 
  -1   5  16       16.63       19.75      3.12 o 
   0   5  16       26.49       30.86      5.28 o 
   1   5  16        0.05        3.49      2.56 o 
   2   5  16       17.40       19.32      4.35 o 
   0   0  17        0.42        6.90      3.30 o 
   1   0  17        0.42        1.32      2.37 o 
   0   1  17        2.66        7.66      3.13 o 
   1   1  17       22.11       21.53      4.13 o 
   0   2  17        0.52        4.76      3.60 o 
   1   2  17       46.39       43.94      6.41 o 
   0   3  17        0.89        5.11      2.76 o 
   1   3  17        2.71        0.51      3.18 o 
                                                 
